# Supplementary material for: Transgenerational exposure to ocean acidification impacts the hepatic transcriptome of European sea bass (Dicentrarchus labrax)
Source: BMC Genomics. 2023 Jun 15;24:331. doi: 10.1186/s12864-023-09353-x (PMC10273735; doi:10.1186/s12864-023-09353-x)
Supplement: Supplementary file 1 — Supplementary Material 1 [file 12864_2023_9353_MOESM1_ESM.xlsx]

## Sheet: p-values
Additional table 1: This table lists the geneName, base Mean, Log2Foldchange, padj, seq description and ID of all the sequenced transcripts
geneName	baseMean	log2FoldChange	padj	seqDescription	ID
DLAgn_00000030	18.2052873624247	0.0242089527897708	0.773337730342254	tissue factor-like	F3A
DLAgn_00000060	13.1872907850704	-0.0533391952997825	0.390292632032964	pancreas transcription factor 1 subunit alpha	PTF1A
DLAgn_00000090	1096.13696463285	-0.0200538128280822	0.832377218449285	carbonic anhydrase	CAHZ
DLAgn_00000110	655.38020259732	0.061503805479244	0.591160485282157	exocyst complex component 3-like	EXOC3
DLAgn_00000120	267.685321703147	-0.0162162748437351	0.908287286067752	dnaj homolog subfamily b member 6-like	DNAJB6
DLAgn_00000160	537.248949766029	-0.132311683894364	0.203986377793052	transmembrane protein 68	TMEM68
DLAgn_00000170	342.912073169637	0.0275845139384606	0.831774676074876	trimethylguanosine synthase	TGS1
DLAgn_00000190	218.335284483113	0.200918855331273	0.175671278427846	c-c chemokine receptor type 3-like	CCR3
DLAgn_00000210	153.963421664874	0.0424894829115389	0.703885118418813	cytochrome c oxidase assembly protein 1 homolog	COA1
DLAgn_00000220	246.159971520809	0.124582561936083	0.284001288762192	biliverdin reductase a	BLVRA
DLAgn_00000230	118.13454235523	0.0456805193511492	0.701191586703613	sterile alpha motif domain-containing protein 3-like	-
DLAgn_00000240	467.3220046841	-0.0142492225052234	0.91259333091905	exocyst complex component 3	EXOC3
DLAgn_00000250	42.0317127192689	-0.0715154443555478	0.441698101257564	pyridoxal-dependent decarboxylase domain-containing protein 1	PDXDC1
DLAgn_00000260	64.0077487057316	-0.0115422968932786	0.915901106210499	---NA---	-
DLAgn_00000270	795.274725423537	-0.0448981724555314	0.690573502266479	pax-interacting protein 1-like	PAXIP1
DLAgn_00000290	634.845352031756	0.0307554187741585	0.809572327567233	protein canopy-1-like	CNPY1
DLAgn_00000300	22337.5065259919	0.0889751658804782	0.265467320251683	cholesterol 7-alpha-monooxygenase-like	CYP7A1
DLAgn_00000310	268.496165565424	-0.131829593173991	0.317164707450946	transmembrane protein mitochondrial-like	TMEM70
DLAgn_00000340	92.3928108405375	0.0729083283881927	0.409642285328937	uncharacterized	-
DLAgn_00000350	8938.23982888928	-0.059272140812884	0.621161471813294	epidermal retinol dehydrogenase 2-like	SDR16C5
DLAgn_00000360	17.5783675983471	0.00526151791412396	0.954969387128577	transposable element tcb1 transposase	-
DLAgn_00000400	66.9473532696176	0.0268550721558641	0.820396400260144	cadherin-6-like	CDH6
DLAgn_00000410	190.390413954765	-0.370381299098936	0.0140322700184446	upf0489 protein c5orf22 homolog	C5ORF22
DLAgn_00000420	138.083562692489	0.0493172709670684	0.69645750659732	uncharacterized protein loc101071165	-
DLAgn_00000430	428.954912228184	0.035635118578456	0.774227730669367	actin-related protein 2 3 complex subunit 5-like	ARPC5A
DLAgn_00000440	1239.17611664359	-0.0762192321601532	0.502428539158109	e3 ubiquitin-protein ligase ring2-like	RNF2
DLAgn_00000460	2596.29698476757	0.482635536720282	0.0886873474478944	amylo- 6- 4-alpha-glucanotransferase isoform 1	AGL
DLAgn_00000510	152.225652904623	0.103402287798257	0.421564292130137	trna wybutosine-synthesizing protein 3 homolog	TYW3
DLAgn_00000530	9508.35329434189	-0.0181170568402584	0.885727466735667	aspartyl asparaginyl beta-hydroxylase	ASPH
DLAgn_00000540	5261.48266101846	-0.0328077360271964	0.794534654324767	alpha-tocopherol transfer protein	TTPA
DLAgn_00000550	201.296144198463	0.0113434415139862	0.91580767056583	xenotropic and polytropic retrovirus receptor 1 homolog	XPR1
DLAgn_00000570	23.4576869857998	0.0120634275184616	0.847355238334625	wd repeat domain 78	WDR78
DLAgn_00000580	35.661145776062	0.0750712056276253	0.312823322306471	protein fam151a	FAM151A
DLAgn_00000590	3440.33333800892	0.277852935820102	0.127986231468829	acyl-coenzyme a thioesterase 11-like	ACOT11
DLAgn_00000600	569.682650468942	-0.0870148400410851	0.454435558250584	39s ribosomal protein mitochondrial	MRPL37
DLAgn_00000610	624.514482534653	0.0216031816686186	0.871766471028991	casein kinase i isoform gamma-2-like isoform x2	CSNK1G2B
DLAgn_00000630	1101.60664106867	-0.191593179226208	0.205483582213646	major facilitator superfamily domain-containing protein 12	MFSD12
DLAgn_00000640	1861.50073172645	0.0525720097782593	0.631336883146292	dep domain-containing protein 5 isoform 3	DEPDC5
DLAgn_00000670	283.242816092837	-0.0407021855611795	0.744364274622166	kinesin-associated protein 3	KIFAP3
DLAgn_00000680	101.831148661445	0.0191208727743206	0.819129223067612	protein niban-like	FAM129A
DLAgn_00000690	25.4968533514329	0.0603098732223009	0.456329177942313	olfactomedin-like protein 2b	OLFML2B
DLAgn_00000700	307.052300649962	-0.135028355369813	0.251215802145688	dual specificity protein phosphatase 12	DUSP12
DLAgn_00000720	177.611077242751	0.0133690428852183	0.917704338488398	nucleoprotein tpr isoform x2	TPR
DLAgn_00000730	14823.5059564072	-0.0210207706454157	0.864420720809853	dihydropyrimidine dehydrogenase	DPYD
DLAgn_00000740	375.589199606174	0.204092655947382	0.199097078275831	polypyrimidine tract-binding protein 2-like	PTBP2
DLAgn_00000760	1844.20046767701	0.100671217056609	0.349447688876557	chromodomain-helicase-dna-binding protein 7	CHD7
DLAgn_00000770	4225.67229605683	-0.139432681496688	0.225062878550395	ras-related protein rab-2a	RAB2A
DLAgn_00000780	21.4468346381947	0.0736411640067825	0.422427886573857	carbonic anhydrase-related	CA8
DLAgn_00000790	30.3758351906696	-0.0476045376310816	0.571250983353285	thymocyte selection-associated high mobility group box protein tox	TOX
DLAgn_00000810	845.214055503737	0.0827464176625359	0.505103944196423	zeta (quinone reductase)	CRYZ
DLAgn_00000820	281.968812899572	0.0563541289780779	0.642238576377534	aspartyl-trna mitochondrial	DARS2
DLAgn_00000830	1221.40195730748	-0.153043069825385	0.214717227855543	inositol monophosphatase 3-like	IMPAD1
DLAgn_00000840	1519.88409975023	0.0273854141174958	0.823142089406313	trna selenocysteine 1-associated protein 1-like	TRNAU1AP
DLAgn_00000900	74.3470352400514	0.0257864798341825	0.822192115310759	microtubule-associated protein 4-like	MAP4
DLAgn_00000930	931.933774822209	-0.047656638871531	0.694920504614349	kelch-like protein 20-like	KLHL20
DLAgn_00001000	13.6316272528419	-0.0451371749261682	0.604010285495872	pappalysin-2	PAPPA2
DLAgn_00001010	582.19837988354	-0.0058451507883322	0.964678097887755	e3 ubiquitin-protein ligase rfwd2	RFWD2
DLAgn_00001020	1485.52230487457	-0.0367059066476713	0.748768357605306	5 -3 exoribonuclease 1 isoform x3	XRN1
DLAgn_00001040	64.6976409004816	0.034980000794492	0.724976487329479	solute carrier family 12 member 7-like	SLC12A7
DLAgn_00001050	21.3259979411977	0.0430247293651112	0.374354614470284	cysteine-rich secretory protein lccl domain-containing 1	CRISPLD1
DLAgn_00001060	4364.71017303972	-0.0217433101196451	0.821762935235055	uncharacterized protein loc101480605	-
DLAgn_00001070	61.5412453575057	0.0193299838062455	0.752149904672159	uncharacterized protein loc101160894	-
DLAgn_00001090	1053.1727957659	-0.00737504435129813	0.958453224444668	e3 ubiquitin-protein ligase march6	MARCH6
DLAgn_00001140	102.626007111512	-0.0167781965850004	0.88092375812086	tyrosine-protein kinase lyn	LYN
DLAgn_00001150	643.480861104633	-0.0132749221269253	0.917614218685356	uroporphyrinogen decarboxylase	UROD
DLAgn_00001160	873.037129805816	0.10003386047032	0.409642285328937	zinc finger swim domain-containing protein 5	ZSWIM5
DLAgn_00001200	29215.0088639068	0.142941851705463	0.220625897261754	low quality protein: selenoprotein p	SEPP1B
DLAgn_00001210	243.261527003955	-0.0115962729225708	0.931307800693562	dna transposase thap9-like	-
DLAgn_00001220	343.608068958975	-0.0592774013090335	0.627894083694667	transmembrane protein 53-like	TMEM53
DLAgn_00001230	1176.47334684223	-0.0175619455845437	0.894317325162356	e3 ubiquitin-protein ligase rnf220-like	RNF220
DLAgn_00001250	104.379902177039	0.0416634470650123	0.639876404268342	kruppel-like factor 4	KLF4
DLAgn_00001280	61839.6514585407	0.158821308774992	0.244540873948135	polymeric immunoglobulin receptor	PIGR
DLAgn_00001290	2015.35829884548	-0.0132027468246045	0.913174618594077	dolichyl-diphosphooligosaccharide--protein glycosyltransferase subunit dad1	DAD1
DLAgn_00001300	439.185991044051	0.033573386558248	0.801215198841669	abhydrolase domain-containing protein 4-like	ABHD4
DLAgn_00001310	257.941529039333	-0.0120209569110927	0.927474977582134	protein-glutamine gamma-glutamyltransferase k-like	TGM1
DLAgn_00001320	473.707689640333	-0.0759769888658564	0.484752692514258	nucleolar protein 9	NOP9
DLAgn_00001330	12.5200470998908	0.0435948595495405	0.575005233815576	gtp-binding protein rem 2-like	REM2
DLAgn_00001390	1169.55955732757	-0.0827631389064099	0.364725008123032	proteasome subunit beta type-5 precursor	PSMB5
DLAgn_00001410	174.885146985275	-0.382791749322565	0.0891031469525862	protein arginine n-methyltransferase 5 isoform 1	PRMT5
DLAgn_00001420	125.830747477968	0.00677772414143186	0.960703758033582	ap-1 complex subunit gamma-1-like	AP1G1
DLAgn_00001430	242.087070675615	-0.0926711687176426	0.434074257903334	nedd8 precursor	NEDD8
DLAgn_00001440	16.7667718418019	0.0318654139624573	0.685122085332339	zona pellucida sperm-binding protein 3-like	-
DLAgn_00001470	1575.76894200694	-0.0698819379288071	0.562358782800091	homeobox and leucine zipper encoding	HOMEZ
DLAgn_00001480	11408.003588281	0.0528252508566535	0.612931187419311	dehydrogenase reductase sdr family member 1	DHRS1
DLAgn_00001490	18466.5514486845	0.0336435410943582	0.717298735092068	leucine-rich repeat-containing protein ddb_g0290503-like	BTY
DLAgn_00001500	280.063010131722	0.0317374271935862	0.804921494933125	uncharacterized protein c14orf119 homolog	C14ORF119
DLAgn_00001510	5208.10081053172	0.0930321053762904	0.400317582618589	low quality protein: apoptotic chromatin condensation inducer in the nucleus	ACIN1
DLAgn_00001520	881.392731101026	0.0735905268662619	0.524353791149535	matrix metalloproteinase-14	MMP14
DLAgn_00001530	600.561496788068	0.0497314134199528	0.661094521096692	sal-like protein 2	SALL2
DLAgn_00001560	1158.72016317288	-0.0342946407452201	0.756553514815222	chromodomain-helicase-dna-binding protein 8-like	CHD8
DLAgn_00001570	109.721801283597	-0.00455793395042027	0.969678314563915	tox high mobility group box family member 4-like	TOX4
DLAgn_00001580	53.1077404669352	0.00430683577138052	0.97350995123147	e3 ubiquitin isg15 ligase trim25-like	-
DLAgn_00001590	80.2750599685553	0.137187634830895	0.242134381550335	zinc finger protein 612	ZFP612
DLAgn_00001610	2449.60843469595	0.0694046645019437	0.53541966493053	crystallin j1a	CRJ1A
DLAgn_00001620	925.775832883484	-0.181400223099578	0.122466884107876	translation initiation factor eif-2b subunit epsilon	EIF2B5
DLAgn_00001630	553.77901801385	-0.0673725372319908	0.575294926723836	mitochondrial ubiquitin ligase activator of nfkb 1	MUL1
DLAgn_00001670	1573.64083833794	0.0667152058637402	0.5472342521865	ctd small phosphatase-like protein	CTDSPL
DLAgn_00001690	747.842159775467	-0.0223107130427262	0.855359831752896	serine threonine-protein kinase osr1-like	OXSR1
DLAgn_00001710	607.151754472712	0.0751099687498196	0.260570616015128	solute carrier family 22 member 13-like	SLC22A13
DLAgn_00001720	50.733121577833	-0.0060940661248066	0.93712662679889	solute carrier family 22 member 13-like	SLC22A13
DLAgn_00001730	654.685875930428	0.858386232748707	0.081914657209654	solute carrier family 22 member 13-like	SLC22A13
DLAgn_00001740	12.8196973135833	-0.0228596670864259	0.748768357605306	lim domain and actin binding 1	LIMA1
DLAgn_00001750	21.7213549296285	0.05321544236096	0.535669713659843	xin actin-binding repeat-containing protein 1-like	XIRP1
DLAgn_00001760	168.08484606328	-0.069413324747888	0.444835755849218	cysteine serine-rich nuclear protein 1-like	CSRNP1
DLAgn_00001770	1050.95662138562	0.0961906380973545	0.396061320915539	golgi reassembly-stacking protein 1-like	GORASP1
DLAgn_00001780	908.413389446021	-0.0508140907675854	0.648928814926634	wd repeat-containing protein 48	WDR48
DLAgn_00001800	204.755271648682	0.0306720730395784	0.810707620059389	zinc finger protein 729-like	ZN12
DLAgn_00001810	429.321061304146	-0.0712757167198291	0.556640161872008	zinc finger protein 850-like	ZNF132
DLAgn_00001820	2678.71057061437	0.0114054251069546	0.946930035297138	collagen alpha-1 chain-like	COL6A1
DLAgn_00001830	833.82375126024	-0.0447056707654159	0.730248065883435	collagen alpha-2 chain	COL6A2
DLAgn_00001850	685.321649022016	0.0497105526058399	0.686235911622383	d-threo-3-hydroxyaspartate dehydratase-like	CHDSD
DLAgn_00001860	53.7623826774128	-0.0229325605446483	0.840530602687169	origin recognition complex subunit 2-like	ORC2
DLAgn_00001870	54.6466889979829	-0.128052726233237	0.260015143048238	uncharacterized protein c21orf2-like	C1H21ORF2
DLAgn_00001880	20917.1593813917	0.0256372053253175	0.846090688138786	60s ribosomal protein l37a	RL37A
DLAgn_00001890	655.080461046805	0.0836983529017289	0.492746005800931	peroxisomal trans-2-enoyl- reductase	PECR
DLAgn_00001900	4748.95020195949	0.318077985357143	0.132724139475532	udp-glucuronosyltransferase 1-1-like	UGT1AB
DLAgn_00001910	1842.63840566922	0.0245449735317039	0.834636972552744	nadh dehydrogenase	NDUB3
DLAgn_00001920	54.0444727197565	0.091288874789879	0.313492062575444	uncharacterized protein loc101477993 isoform x1	-
DLAgn_00001940	143.15253649762	0.0460992217001145	0.535573998006706	dna replication licensing factor mcm6	MCM6
DLAgn_00001950	136.014110157884	-0.104283043308681	0.394653090492566	hydrolase pnkd	PNKD
DLAgn_00001960	191.867304938243	0.123696925835976	0.331975398822879	protein lifeguard 3-like	TMBIM1
DLAgn_00001970	420.028311216575	0.0410829692722429	0.733036040989248	caspase-8	CASP8
DLAgn_00001990	22.2530962457622	0.00309565065393665	0.970689404596455	caspase 8	CASP8
DLAgn_00002000	64.9363583881633	0.0673886930478131	0.249250415199292	interleukin-5 receptor subunit alpha-like	CSF2RA
DLAgn_00002020	521.883848329266	0.0292849720440727	0.803765528403108	uncharacterized protein cxorf38 homolog	CXHXORF38
DLAgn_00002050	793.248286815614	-0.0637391942644225	0.583432426817571	suppressor of g2 allele of skp1 homolog	SUGT1
DLAgn_00002060	468.281262787955	-0.0791744485734327	0.478889061759471	ets-related transcription factor elf-1	ELF1
DLAgn_00002070	20.6989758100389	-0.0260073855374735	0.801672066444101	endothelin receptor b1	EDNRB1A
DLAgn_00002080	35.3626358187726	-0.0743178799322371	0.39802462017007	kidney mitochondrial carrier protein 1-like	SLC25A30
DLAgn_00002100	18.3269442944434	0.0438406912778385	0.588276969902457	glutamate decarboxylase 1-like	GAD1B
DLAgn_00002110	743.658471802641	-0.115167690749077	0.331015172421387	golgi reassembly-stacking protein 2	GORASP2
DLAgn_00002120	1218.21370272624	0.049150694442431	0.648235936689226	serine threonine-protein kinase tousled-like 1-b-like	TLK1
DLAgn_00002130	14.8480865782566	-0.076988453818153	0.2846683257447	unconventional myosin-viia	MYO7A
DLAgn_00002140	731.833050191699	-0.17163544414432	0.164296215326156	dis3-like exonuclease 2-like	DIS3L2
DLAgn_00002160	23.1822817800252	0.0490140794520055	0.608723894261312	annexin a13-like	ANXA13
DLAgn_00002190	93.6941103762992	0.0644699288390813	0.607469641789199	abl interactor 1-like isoform 1	ABI1
DLAgn_00002210	1743.86899933682	-0.0716780966704151	0.528944516520317	atp-dependent zinc metalloprotease yme1l1-like	YME1L1
DLAgn_00002230	2045.54739257839	-0.341364943115307	0.0417092079245466	ras-related protein rab-18-b-like	RAB18
DLAgn_00002250	865.471251239558	0.692934277583302	0.0387751786806785	maguk p55 subfamily member 4	MPP4
DLAgn_00002260	1356.41679398931	0.00750498527985291	0.956388550407387	ww domain-containing adapter protein with coiled-coil	WAC
DLAgn_00002280	399.972340038564	0.0203060183281535	0.840608525655833	activated cdc42 kinase 1-like	TNK2
DLAgn_00002290	521.183949005532	-0.00636186934291619	0.961940716606643	novel sal-like protein	-
DLAgn_00002300	1263.62226671936	0.410368238792261	0.0463330950728441	transferrin receptor protein 1-like	TFR1A
DLAgn_00002310	125.701264752507	-0.0214901930687512	0.87173189978108	uncharacterized protein c7orf26 homolog	C14H7ORF26
DLAgn_00002330	402.540462979834	-0.0873165075648788	0.462006602340204	transmembrane protein 8a	TMEM8A
DLAgn_00002350	86.543480681531	0.0642841455581003	0.586507136838463	lipid phosphate phosphohydrolase 3-like	PPAP2B
DLAgn_00002360	160.063974609011	0.0244392373474801	0.811096757472414	fyn-binding protein	FYB
DLAgn_00002370	47997.7061709833	0.280977805493553	0.0541717253794691	complement component c8 alpha chain	C8A
DLAgn_00002380	51090.229179373	0.136877651968173	0.249698325162896	complement component c8 beta chain	C8B
DLAgn_00002400	1502.31205505047	-0.0336190399490535	0.764714771215529	sun domain-containing ossification factor-like	DD25
DLAgn_00002410	15.0597393189225	-0.021967842237257	0.769828966207838	dynamin-3 isoform 2	DNM2
DLAgn_00002440	65.9620049649672	0.0838445082339132	0.465080852137297	peroxiredoxin 6	PRDX6
DLAgn_00002450	781.761761830824	1.69390498586658	0.00105954012326895	fggy carbohydrate kinase domain-containing	FGGY
DLAgn_00002460	1927.27272217939	-0.39401781127484	0.0883496291862332	transcription factor ap-1-like	JUN
DLAgn_00002470	159.471185223932	-0.00549267088970644	0.967595121077065	transcriptional adapter 1-like	TADA1
DLAgn_00002480	606.031863996887	-0.118246221655701	0.34056158672501	protein zyg-11 homolog	ZYG11B
DLAgn_00002500	2872.56201377326	0.276491821111377	0.036025841491592	microsomal glutathione s-transferase 3	-
DLAgn_00002530	876.039070975533	0.219191436911118	0.0672909935327929	fizzy-related protein homolog	FZR1
DLAgn_00002540	3484.60757712919	-0.524665214445459	0.0486775815836112	camp-specific 3 -cyclic phosphodiesterase 4b-like	PDE4B
DLAgn_00002550	2696.43556517174	0.0872193069526511	0.433465789251389	leptin receptor gene-related protein	LEPROT
DLAgn_00002630	11.1419145728282	-1.25408965242443	NA	excitatory amino acid transporter 5-like	SLC1A7
DLAgn_00002640	21967.1794234743	0.127626901590529	0.281419999043411	non-specific lipid-transfer	SCP2
DLAgn_00002650	696.420765596841	-0.150082107891184	0.258986580972503	upf0587 protein c1orf123 homolog	CA123
DLAgn_00002660	716.24239277499	-0.0371424108781788	0.473133532513719	uridine-cytidine kinase 2	UCK2B
DLAgn_00002670	1083.72614240228	0.196578793691142	0.173159813425916	aldehyde dehydrogenase family 9 member a1-b-like	ALDH9A1B
DLAgn_00002690	1979.32129410904	-0.060738586681239	0.601540172873816	natural killer cell enhancement factor	NKEF
DLAgn_00002700	37.6534411245673	0.0355537528452322	0.584596277596868	nuclear autoantigenic sperm	NASP
DLAgn_00002710	1732.37556733071	0.115490421358266	0.270420081608946	vasculin-like protein 1	GPBP1L1
DLAgn_00002720	27.7079353609377	-0.0163821576375364	0.832363920559589	transmembrane protein 69	TMEM69
DLAgn_00002730	161.744989856514	0.00118446457689275	0.991831151638632	actin-binding protein ipp	IPP
DLAgn_00002740	120.410673533117	-0.0093381286933821	0.940414687123139	phosphatidylinositol 3-kinase regulatory subunit gamma-like	PIK3R3B
DLAgn_00002780	528.749125251532	0.0690203383256515	0.444835755849218	mesoderm induction early response 1 homolog	MIER1
DLAgn_00002790	1326.36729888428	0.0681868051936174	0.551692689485405	udp-n-acetylglucosamine udp-glucose gdp-mannose transporter-like	SLC35D1
DLAgn_00002800	1918.49492346279	0.188930918504583	0.122739267283882	plasminogen activator inhibitor 1 rna-binding	SERBP1
DLAgn_00002810	3306.53864046424	-0.031726040123773	0.779637495487156	3-keto-steroid reductase-like	HSD17B7
DLAgn_00002840	24.8038829771301	0.0546954178639759	0.459674688089562	regulator of g-protein signaling 5-like	RGS16
DLAgn_00002860	174.855599241304	0.0174603503960038	0.841928751918935	regulator of g-protein signaling 18	RGS18
DLAgn_00002870	117.407111561871	-0.0284994032353043	0.68198059725689	regulator of g-protein signaling 1	RGS1
DLAgn_00002880	81.7827152209586	0.0978309299136829	0.434450080448306	60 kda ss-a ro ribonucleo	TROVE2
DLAgn_00002890	1316.47283959986	0.205512284980381	0.0387751786806785	parafibromin	CDC73
DLAgn_00002900	10.7555616915502	0.00842291469152292	NA	beta- -galactosyltransferase 2	B3GALT2
DLAgn_00002920	154.816455494702	-0.0443503728201128	0.71865026082927	zinc finger and btb domain-containing protein 41	ZBTB41
DLAgn_00002940	522.614282301433	-0.138376804349086	0.293260020530791	sentrin-specific protease 5-like	SENP5
DLAgn_00002950	514832.524304124	0.200637746969337	0.213848579768578	si:ch73- protein	AHSG
DLAgn_00002970	2699.58296479005	-0.0283019760185803	0.834636972552744	profilin-2	PROF2
DLAgn_00002980	540.188019605323	0.0294464776809401	0.800233858816519	tsc22 domain family protein 2	TSC22D2
DLAgn_00002990	502.076544299487	0.222278199232899	0.0671599719110954	uap56-interacting factor-like	FYTTD1
DLAgn_00003000	202.538279372028	0.0213900914256778	0.829467933012683	deoxyribodipyrimidine photo-lyase-like	PHR
DLAgn_00003050	520.71906636444	0.0151927276397657	0.904061638369575	phosphatidylinositol -bisphosphate 3-kinase catalytic subunit alpha isoform-like	PIK3CA
DLAgn_00003070	1130.65038470248	0.0280745416469307	0.776235730655552	f-box-like wd repeat-containing protein tbl1xr1-like	TBL1XR1
DLAgn_00003080	331.370648227536	-0.0287716031373126	0.697900624434044	lactosylceramide -n-acetyl-beta-d-glucosaminyltransferase a-like	B3GNT5A
DLAgn_00003090	10108.0870549825	-0.00782149617947722	0.966274201220819	eukaryotic initiation factor 4a-ii-like	EIF4A2
DLAgn_00003100	40.6112234436635	0.504226162386206	0.0642383872599956	uncharacterized protein c5orf35-like	SETD9
DLAgn_00003110	310.401416583946	0.0112329735391473	0.892526697809284	dcn1-like protein 1	DCUN1D1
DLAgn_00003120	42.0213041863876	-0.00561836459337827	0.918849078738604	coiled-coil domain-containing protein 39	CCDC39
DLAgn_00003160	172.507104941581	-0.0214635318662316	0.832578410269927	receptor-interacting serine threonine-protein kinase 2-like	RIPK2
DLAgn_00003170	31.5955479031299	0.0347217205589892	NA	sorting nexin-16	SNX16
DLAgn_00003210	128.70737027621	0.0287070786376282	0.791417611179898	krueppel-like factor 9-like	KLF13
DLAgn_00003230	29.3364368910813	-0.0942141627132636	0.247124768880738	trna-splicing endonuclease subunit sen15-like	TSEN15
DLAgn_00003240	27.4477361209258	0.0173011840089674	0.846090688138786	uncharacterized protein c1orf21 homolog	C1ORF21
DLAgn_00003250	53.6507300244519	-0.167384948760605	0.228655340165009	vesicle-trafficking protein sec22b-like	S22BB
DLAgn_00003260	345.310841272042	-0.0918848070095525	0.446247028775404	u3 small nucleolar ribonucleoprotein protein imp3	IMP3
DLAgn_00003290	511.938734016247	-0.0484819690419908	0.668190773993547	ump-cmp kinase	CMPK1
DLAgn_00003300	927.621873918245	0.00678187041841486	0.907084717301409	b-cell lymphoma 6 protein homolog	BCL6
DLAgn_00003310	718.749795615473	0.0156690946402139	0.897327925453415	claudin-1	CLDN1
DLAgn_00003320	8873.23738172615	-0.249317469605436	0.144259671464561	carboxypeptidase n subunit 2	CPN2
DLAgn_00003330	40.0996045688828	-0.0813777437990448	0.076679595233197	transcription factor hes-1	HER6
DLAgn_00003340	13447.3732294069	-0.130056612228817	0.264899898184421	probable cation-transporting atpase 13a3-like	-
DLAgn_00003350	972.800795664765	-0.0487837830124498	0.278279612274476	nucleolin-like isoform 1	NCL
DLAgn_00003360	5894.64755972849	-0.0404060610948167	0.721233642707348	glycerol kinase 5	GK5
DLAgn_00003370	45.1073131886218	-0.0643702401524495	0.376042084950496	sodium potassium-transporting atpase subunit beta-3-like	ATP1B3A
DLAgn_00003400	78.5181871358538	0.0387826030996319	0.700010045914856	probable flap endonuclease 1 homolog	FEN1
DLAgn_00003420	292.586968633407	-0.0549659784048948	0.53541966493053	mitochondrial fission factor isoform x6	MFF
DLAgn_00003430	619.632633814332	-0.0471811156359272	0.694647907067421	serine threonine-protein kinase 25	STK25
DLAgn_00003440	1520.30599115452	0.262091173922332	0.112115738621958	sept2 protein	2002-09-01
DLAgn_00003470	440.225676601469	0.0934633518731973	0.390697792022345	low quality protein: 15 kda seleno	2015-09-01
DLAgn_00003480	423.265158729458	0.112972179446759	0.341581900308495	heparan sulfate 2-o-sulfotransferase 1	HS2ST1
DLAgn_00003490	926.509513206399	0.241489293347968	0.119667324295753	serine threonine-protein kinase n2-like	PKN2
DLAgn_00003500	1192.12461578095	-0.203381072619645	0.120251874252502	transcription initiation factor iib-like	GTF2B
DLAgn_00003510	2700.36820119736	-0.0327924479317408	0.765461179747648	leucine-rich repeat-containing protein 8d-like	LRRC8D
DLAgn_00003520	404.284078044913	0.354849144572986	0.0274294661438206	dbird complex subunit znf326	ZNF326
DLAgn_00003530	335.588126386306	0.283556933353643	0.0949894727936775	zinc finger protein 644-like	ZFP644
DLAgn_00003540	208.970062423129	0.538601708136467	0.0882404978638745	probable atp-dependent dna helicase hfm1	HFM1
DLAgn_00003550	35.2584183509605	0.04187193457533	0.561926274200221	cell division cycle 7-related protein kinase-like	CDC7
DLAgn_00003560	210.577772373264	-0.173905324518487	0.218256816961987	glomulin isoform x1	GLMN
DLAgn_00003570	512.185480814459	-0.0249480518667854	0.834636972552744	rna polymerase ii subunit b1 ctd phosphatase rpap2-like	RPAP2
DLAgn_00003580	43.1711305118568	0.10959278950918	0.17311033716601	zinc finger protein gfi-1-like	GFI1
DLAgn_00003590	3363.37406312618	-0.068089540478144	0.532119124185112	60s ribosomal protein l5-like	-
DLAgn_00003600	224.916022945731	0.198178708376129	0.159758089768517	protein fam69a-like	FAM69A
DLAgn_00003610	78.7074171933543	1.05026048196483	0.0314336757619316	coiled-coil domain-containing protein 18	CCDC18
DLAgn_00003620	612.789017888698	-0.029467430462204	0.821059091182635	metal-response element-binding transcription factor 2-like	MTF2
DLAgn_00003630	1160.39733590478	0.0748283679091351	0.40401670622792	scinderin like a	SCINLA
DLAgn_00003640	1027.34265822722	0.0247920035179014	0.853909889336139	protein wntless homolog isoform 2	WLS
DLAgn_00003650	135.612666005824	-0.0065331762627492	0.958188317599377	guanine nucleotide-binding protein g g g subunit gamma-12	GNG12
DLAgn_00003670	852.311740043909	0.0134568471591369	0.901347444644032	growth arrest and dna-damage-inducible protein gadd45 alpha	GADD45AA
DLAgn_00003690	83.4863924774521	-0.143773750771239	0.279092621484723	methyltransferase nsun4-like	NSUN4
DLAgn_00003700	942.886064365081	-0.185387101713861	0.193912827452634	cytochrome b-c1 complex subunit mitochondrial precursor	UQCRH
DLAgn_00003740	6475.35882831136	0.00489849448600092	0.96515433290677	alpha- -sialyltransferase st3gal iii	SIAT6
DLAgn_00003750	780.555769664523	-0.0525422415986316	0.655021119939842	lysine-specific demethylase 4a	KDM4A
DLAgn_00003760	9.99445573805728	0.0309576716361985	NA	abhydrolase domain-containing protein 8-like	ABHD8
DLAgn_00003770	240.529308936652	-0.0215545060160415	0.864731061208159	39s ribosomal protein mitochondrial	MRPL34
DLAgn_00003780	498.88487568938	-0.0653326646995629	0.585767107793751	det1- and ddb1-associated protein 1-like	DDA1
DLAgn_00003790	246.029272195962	-0.0730096159035339	0.511184195173595	transmembrane protein 16h	ANO8
DLAgn_00003800	510.928127974681	-0.00533694774642109	0.973599082040566	nuclear receptor subfamily 2 group f member 6-like	NR2F6
DLAgn_00003810	406.394034372143	0.151949147323973	0.259424716658988	occludin-like	OCLN
DLAgn_00003820	503.116860321764	0.16881108937786	0.198568434999388	marvel domain-containing protein 2	MARVELD2
DLAgn_00003830	48.2377605831485	0.0342838997562823	0.599487953213697	small conductance calcium-activated potassium channel protein 2-like	KCNN2
DLAgn_00003860	10665.2146360921	-0.0369911577501761	0.774505768484965	40s ribosomal protein s28	RPS28
DLAgn_00003870	3813.77423017868	-0.0296580819450307	0.562685236596473	angiopoietin-related protein 4-like	ANGPTL4
DLAgn_00003880	476.619239621667	-0.147474872134777	0.253548812473346	dipeptidyl peptidase 9-like	DPP9
DLAgn_00003890	372.460292862372	-0.0404442494516111	0.738981613933635	calponin 2	CNN2
DLAgn_00003900	292.340202856235	-0.135631229619655	0.288798907770177	mediator of rna polymerase ii transcription subunit 26	MED26
DLAgn_00003910	469.936802391535	0.0592160090137039	0.491507230783154	creb-regulated transcription coactivator 1-like	CRTC1
DLAgn_00003920	51.702203288011	0.0392072771243807	0.589075789750753	protein gapt-like	-
DLAgn_00003940	426.96345420291	-0.00377875180496944	0.998230577354806	microtubule-associated serine threonine-protein kinase 3-like	MAST3
DLAgn_00003950	2777.01830287598	0.0706360559307354	0.556640161872008	phosphatidylinositol 3-kinase regulatory subunit beta	PIK3R2
DLAgn_00003960	284.663738671653	0.00743933928535498	0.951387809468789	gamma-interferon-inducible lysosomal thiol reductase precursor	IFI30
DLAgn_00003980	74.063688093531	0.350067825820547	0.133263027395696	camp-specific 3 -cyclic phosphodiesterase 4d-like	PDE4D
DLAgn_00003990	50.6215090254831	0.192424057038886	0.214717227855543	ras-related protein rab-3a-like	RAB3A
DLAgn_00004000	318.726348550846	-0.228320011161099	0.177316619850054	transcription factor jun-d	JUND
DLAgn_00004010	701.59470922194	-0.0383412411328375	0.752419900623935	regulator of nonsense transcripts 1	UPF1
DLAgn_00004030	97.9096159357328	0.0825734344692358	0.466335301109948	homer protein homolog 3-like	HOMER3
DLAgn_00004060	256.235629001245	-0.0790484172094016	0.354509505051575	mitochondrial import inner membrane translocase subunit tim44-like	TIMM44
DLAgn_00004070	180.426630322199	-0.0576014214725485	0.644636152731168	ras-related protein rab-11b-like	RAB11B.1
DLAgn_00004080	389.816363010723	0.225430153557657	0.137976238106725	e3 ubiquitin-protein ligase march2	MARCH2
DLAgn_00004090	9261.3155065342	0.044198984290826	0.541525652646832	solute carrier family 25 member 36-a-like	SLC25A36
DLAgn_00004110	97.8810550092975	0.128336202840141	0.32908117182028	spry domain-containing socs box protein 4-like	SPSB4A
DLAgn_00004140	205.15006983466	-0.0335062423695876	0.797120435285788	nicotinamide mononucleotide adenylyltransferase 3-like	NMNAT3
DLAgn_00004160	1853.32363525977	0.0143196544755209	0.787655688417013	retinol-binding protein 2	RBP2B
DLAgn_00004170	2328.99308476462	-0.282262084284593	0.101881478597642	coatomer subunit beta	COPB2
DLAgn_00004180	987.947372049488	-0.0190252396460486	0.889818362835365	segment polarity protein dishevelled homolog dvl-3	DVL3
DLAgn_00004190	7427.02099949256	0.003765399501181	0.989000531364897	ap-2 complex subunit mu-a-like	AP2M1A
DLAgn_00004200	2872.96340805956	-0.0373056297081806	0.744377332409292	choline-phosphate cytidylyltransferase a	PCYT1A
DLAgn_00004220	104.712994276399	0.0544620356403585	0.659409592448283	cytoplasmic dynein 1 intermediate chain 2-like	DC1I2
DLAgn_00004230	76.0151568605477	0.043651285244443	0.728965998349957	calcium-binding mitochondrial carrier protein aralar1-like	SLC25A12
DLAgn_00004240	79.5110310934714	-0.0119449339249853	0.925064902707731	methionine aminopeptidase mitochondrial	METAP1D
DLAgn_00004250	102.26997945002	-0.0865456610544319	0.46942274403049	integrin alpha-6 isoform 1	ITGA6
DLAgn_00004280	11.5727967624038	0.00246841212949393	0.976963963421675	mitogen-activated protein kinase kinase kinase mlt-like	-
DLAgn_00004310	36.4398016156971	0.0870563416764473	0.411663264135901	c-c motif chemokine 3	CCL13
DLAgn_00004330	33.1294649264353	-0.0179237089263151	0.830740763849993	c-c motif chemokine 20 precursor	CCL20
DLAgn_00004360	1331.773368354	-0.186494362375316	0.177316619850054	glutathione peroxidase 4b	GPX4B
DLAgn_00004380	630.297302469253	-0.0528365690612435	0.66656679257653	protein fem-1 homolog a-like	FEM1A
DLAgn_00004390	15.0960811930905	0.0188279962869837	0.756935547051119	receptor-type tyrosine-protein phosphatase s-like	PTPRS
DLAgn_00004400	856.218336869944	0.0325661048753769	0.767326720369928	abhydrolase domain-containing protein fam108a-like	FAM108A1
DLAgn_00004430	1824.56789211265	-0.00790314144837456	0.948542773441207	nuclear receptor ror-beta-like	RORC1
DLAgn_00004440	549.400501602144	-0.0436948876618629	0.748655389323542	endophilin-a2-like isoform x1	SH3GL1B
DLAgn_00004460	64.9763441355926	-0.0218817733507001	0.842286834614052	sema4e protein	SEMA4E
DLAgn_00004470	1430.25501783707	-0.123200209119606	0.330420851279822	uncharacterized protein c19orf29-like	CACTIN
DLAgn_00004480	10.0684224425029	-0.014546478324135	NA	novel protein containing immunoglobulin domains	-
DLAgn_00004490	1534.259656197	-0.16787628753476	0.231662801368127	ubiquitin-conjugating enzyme e2 r1-like	CDC34
DLAgn_00004500	338.452281785477	0.00419470612627632	0.983991026535762	nad-dependent protein deacetylase sirtuin-6-like	SIRT6
DLAgn_00004530	5644.18853745628	0.141141017670042	0.272474068810915	elongation factor 2	EEF2
DLAgn_00004540	1477.71313302114	0.0453936670633026	0.601717808673792	btb poz domain-containing protein 2-like	BTBD2
DLAgn_00004550	22.9477656947148	0.111475410516506	0.255234008166031	protein unc-13 homolog a	UNC13A
DLAgn_00004560	313.448003419261	-0.123869230946093	0.34023532460072	rna-binding protein mex3a	MEX3A
DLAgn_00004570	192.77933354431	0.0330187877232341	0.796171226156978	methyl- -binding domain protein 3-like	MBD3
DLAgn_00004580	319.677771447842	-0.0429591279336932	0.723570342734597	cytochrome b-c1 complex subunit 10	-
DLAgn_00004590	1993.84023198591	0.0263574173745325	0.780531203242125	transcription factor e2-alpha-like	TCF3
DLAgn_00004600	611.734043339399	0.0243692928119163	0.854100040064957	dual specificity mitogen-activated protein kinase kinase 2-like	MP2K2
DLAgn_00004610	20.5671370558628	1.30011096681361	0.0572338667693844	solute carrier family 22 member 5-like	SLC22A5
DLAgn_00004630	10.9178897802588	-0.0130479326783869	NA	leucine-rich repeat and immunoglobulin-like domain-containing nogo receptor-interacting protein 3-like	LINGO3
DLAgn_00004650	723.666714743467	-0.20198383558662	0.106637329106458	splicing factor 3a subunit 2	SF3A2
DLAgn_00004660	756.541158941956	0.0150833468984789	0.891352878051224	pleckstrin homology domain-containing family j member 1-like	PLEKHJ1
DLAgn_00004670	486.583489983796	0.0122574793564737	0.927867074933942	fizzy-related protein homolog	FZR1
DLAgn_00004680	525.123297294863	0.0669417596601217	0.587074400142904	spindlin protein c	SPIN1
DLAgn_00004700	209.633203204484	-0.0248506625333517	0.825881503042352	ring finger protein 126-like	RNF126
DLAgn_00004710	723.459358094019	0.0872117981429079	0.411540643412578	surp and g-patch domain-containing protein 1	SUGP1
DLAgn_00004720	850.343431774929	0.0676812281051841	0.575005233815576	serine threonine-protein kinase stk11	STK11
DLAgn_00004740	16.1926816537799	-0.0180000773941242	0.845251365407315	midnolin isoform x2	MIDN
DLAgn_00004750	39762.3960086045	-0.0161696776203323	0.890877259024561	cold-inducible rna-binding protein	CIRBP
DLAgn_00004760	1100.66935570554	-0.159919411766826	0.177316619850054	nadh dehydrogenase 1 alpha subcomplex subunit 13	NDUAD
DLAgn_00004770	1049.42539070342	0.0398310221006316	0.738332053542329	transcriptional repressor p66-alpha-like	GATAD2A
DLAgn_00004780	37.1980089913542	0.025265021982056	NA	mau2 chromatid cohesion factor homolog	MAU2
DLAgn_00004790	300.711408228646	-0.0280404864670139	0.827603099318741	armadillo repeat-containing protein 6-like	ARMC6
DLAgn_00004820	6577.83108609582	-0.254742732105947	0.118882860828923	transmembrane 6 superfamily member 2-like	TM6SF2
DLAgn_00004850	50.5976696771796	0.0641341255365993	0.180813291223247	myomegalin-like	PDE4DIP
DLAgn_00004860	487.611783124731	0.057041932272247	0.651197609823781	5 -amp-activated protein kinase subunit beta-2-like	PRKAB2
DLAgn_00004870	46.7076439444755	0.491374633238789	0.0744757083108072	calcium-binding mitochondrial carrier protein s -1-like	SLC25A24-A
DLAgn_00004880	198.399624918356	-0.0802776537910179	0.484642633973413	protein fam102b-like	FAM102B
DLAgn_00004890	842.815344192156	-0.0226139236082891	0.851729694536656	pre-mrna-splicing factor 38b	PRPF38B
DLAgn_00004910	438.666969528109	-0.326939241706553	0.0505847322831621	g-protein-signaling modulator 2	GPSM2
DLAgn_00004920	29.5410877881887	0.0351435057427708	0.75015831181186	wd repeat-containing protein 47-like	WDR47
DLAgn_00004930	167.262401126473	0.211973506818008	0.168716246278239	calmodulin-regulated spectrin-associated protein 2-like	CAMSAP2
DLAgn_00004940	217.977681310465	-0.0858631958340689	0.491640454443762	tir domain-containing adapter molecule 1	TICAM1
DLAgn_00004950	22.3104891693407	0.0223809879842643	0.741872688301202	c-c motif chemokine 20-like	-
DLAgn_00004960	96.0091230036769	0.0274208447599926	0.779637495487156	calpain 10	CAPN10
DLAgn_00004970	356.737978539958	0.304851567242094	0.149060769819966	eukaryotic translation initiation factor 4e type 2-like	EIF4E2
DLAgn_00005010	21.091606621303	0.0178961309194872	0.495466988666437	von willebrand factor a domain-containing protein 5b2	VWA5B2
DLAgn_00005020	357.527017114042	-0.172089341650328	0.164219201667355	dol-p-man:man c -pp-dol alpha- -mannosyltransferase-like	ALG3
DLAgn_00005030	560.659970027709	0.00115525077723838	0.991546088532344	mitochondrial ubiquitin ligase activator of nfkb 1-a-like	MUL1
DLAgn_00005040	49.2115453116042	-0.0069115647235148	0.954884436898787	---NA---	-
DLAgn_00005060	115.635763720244	-0.148918444979238	0.220013687671452	endothelin-converting enzyme 2	ECE2
DLAgn_00005090	446.763846594618	0.000347593293958346	0.987200851507734	yeats domain-containing protein 2	YEATS2
DLAgn_00005100	1284.28711088195	-0.452024035566926	0.0257092996338221	kelch-like protein 24	KLHL24
DLAgn_00005110	147.540546460213	0.0518418914034585	0.671766390712537	mterf domain-containing protein 2	MTERFD2
DLAgn_00005130	14.2230270206204	0.00892368526934117	0.902738834241012	pas domain-containing serine threonine-protein kinase-like	PASK
DLAgn_00005160	303.51680907035	-0.014780088620418	0.910760876977812	ras-related protein rap-2b-like	RAP2B
DLAgn_00005170	3209.93174860426	0.0894982457936645	0.469888427117001	muscleblind-like protein 1-like isoform 7	-
DLAgn_00005180	2373.65017050034	-0.109984183337751	0.412662431077129	cullin 3	CUL3
DLAgn_00005200	159.79650202401	-0.055020484707244	0.631920494100828	ap-1 complex subunit sigma-3-like	AP1S3
DLAgn_00005210	16.1123118304589	0.0235818366172662	0.758760856096924	secretogranin-2 precursor	SCG2
DLAgn_00005220	529.559492130954	-0.00334244601994021	0.975657657933305	long-chain-fatty-acid-- ligase 3-like	ACSL3
DLAgn_00005250	119.531431056813	0.658020926104352	0.0683538454428726	paired box protein pax-3	PAX3
DLAgn_00005260	171.505990174464	0.044505526308763	0.696345002390623	zonadhesin-like	-
DLAgn_00005270	595.825850879671	0.0826129452153962	0.446456881071027	ephrin type-b receptor 1	EPHB1
DLAgn_00005280	4508.08296742367	-0.0414633822252742	0.299776203208847	glypican-1 precursor	GPC1
DLAgn_00005290	992.559726238279	-0.0117105661745533	0.792077816206936	glypican-5-like isoform x1	-
DLAgn_00005350	238.218633551171	0.161269144732899	0.187603777750067	presenilins-associated rhomboid-like mitochondrial-like	PARL
DLAgn_00005360	126.806307197089	0.0742118200803896	0.46636369451109	exostosin-like 2-like	EXTL2
DLAgn_00005370	355.67259217888	-0.00927676061053307	0.940756349900105	uncharacterized oxidoreductase -like	MGC80525
DLAgn_00005390	1557.18321011616	-0.148730830549604	0.204829624906683	low quality protein: roquin-like	RC3H1
DLAgn_00005420	184.550087286998	0.195818028229265	0.208927836822606	t-cell acute lymphocytic leukemia protein 1 homolog	TAL1
DLAgn_00005440	1901.76627824898	0.00726380356239524	0.953307842524259	protein phosphatase 1l	PPM1L
DLAgn_00005460	9.14297775226677	0.00132808271251398	NA	zona pellucida sperm-binding protein 3-like	ZP3B
DLAgn_00005490	2965.76629402968	-0.154555608778607	0.0762551820981093	low quality protein: selenoprotein t-like	SELT1A
DLAgn_00005500	128.903637285093	0.0241743676734099	0.787655688417013	kinesin-like protein kif2c isoform 2	KIF2C
DLAgn_00005510	251.282156255789	0.0180685932714579	0.89489552955339	protein patched homolog 1-like	PTCH2
DLAgn_00005520	344.827163600354	-0.0349372106850768	0.786388090656732	translation initiation factor eif-2b subunit gamma-like	EIF2B3
DLAgn_00005530	264.394905738794	-0.074012965275226	0.48615610702285	serine threonine-protein kinase plk3-like	PLK3
DLAgn_00005540	1034.46215985497	0.0876267706523231	0.358908454761771	calcyclin-binding protein	CYBP
DLAgn_00005550	518.181215267404	-0.109441613876096	0.342052376405401	mitochondrial 28s ribosomal protein s14	MRPS14
DLAgn_00005580	27.2129226685917	-0.00240270838191248	0.982773448415565	zinc finger protein 135-like isoform x1	-
DLAgn_00005590	103.99806169055	-0.0149640495139333	0.9077181916656	zinc finger protein 813	ZNF813
DLAgn_00005600	2162.6012946761	-0.0228493175336857	0.851034191834061	angiomotin-like 2a-like	AMOTL2
DLAgn_00005640	90.1667262114868	-0.140167805428304	0.288537878042776	kinesin-like protein kif1a-like	KIF1A
DLAgn_00005650	38773.2300622062	-0.0143249002936052	0.902031357603374	serine--pyruvate mitochondrial-like	AGXTA
DLAgn_00005660	60.8881802005646	-0.517329102381741	0.034934196796949	thap domain-containing protein 4-like	THAP4
DLAgn_00005670	286.65917256505	0.13637355529836	0.262121180747189	bcl-2-related ovarian killer protein homolog a-like	BOKB
DLAgn_00005690	76.1338214842776	0.0251404107179294	0.717836311449257	cell division cycle protein 20 homolog	CDC20
DLAgn_00005700	348.143677169137	0.0620583383637342	0.599981475456105	uncharacterized protein loc101481986	-
DLAgn_00005710	646.093910932552	-0.0449217771754251	0.681327591547363	protein phosphatase 1 regulatory subunit 7-like	PPP1R7
DLAgn_00005720	882.73442480591	0.127442241869206	0.305302325125011	ubx domain-containing protein 7	UBXN7
DLAgn_00005730	1186063.89214158	0.0806004437814397	0.517103058258566	transferrin	-
DLAgn_00005740	107.492559342262	0.388995225807435	0.0987420857156946	---NA---	-
DLAgn_00005750	8461.6267945117	-0.116815461006496	0.285554885038076	eukaryotic translation initiation factor 4 gamma 1	EIF4G3
DLAgn_00005770	102.125992641136	-0.0237639809027183	0.811535734909649	chloride channel protein 2-like	CLCN2
DLAgn_00005790	336.329514463027	0.053601759710043	0.641798259660429	thrombopoietin precursor	THPO
DLAgn_00005800	298.416893083586	-1.42558176271267	8.63990921584636e-06	solute carrier family 12 member 9-like	SLC12A9
DLAgn_00005810	1711.14856895459	0.149180299653384	0.220197780476744	period circadian protein homolog 2-like	PER2
DLAgn_00005820	56.3326101797291	0.032548213916608	0.798080417842661	transcription cofactor hes-6-like	HES6
DLAgn_00005830	91.3985149297709	-0.0667957450870855	0.585787515128338	integral membrane protein 2c-like	ITM2CB
DLAgn_00005850	1709.88459754941	-0.0140237724591411	0.916240488714776	grb10 interacting gyf protein 2	GIGYF2
DLAgn_00005880	31620.5790267296	-0.0521056184405868	0.575190093316003	glutamine synthetase	GLNA
DLAgn_00005890	12.1305641722236	0.0291809763043041	0.638748898447395	pre-b-cell leukemia transcription factor 1-like isoform 1	PBX1
DLAgn_00005900	82.6432391034043	-2.17005100036013	2.34625103512618e-06	phosphoribosyltransferase domain-containing protein 1-like	PRTFDC1
DLAgn_00005910	1980.62939833907	-0.0457539081735245	0.707830966504857	rho gtpase-activating protein 21-like	ARHGAP21
DLAgn_00005940	2751.23967077259	0.0833686848185379	0.42443311536	histone-lysine n-methyltransferase mll3-like isoform x2	MLL3
DLAgn_00005960	515.196439879566	0.0587986685091722	0.508177805603865	5 -amp-activated protein kinase subunit gamma-2-like	PRKAG2
DLAgn_00005980	670.213815291874	0.0772942397879499	0.514022864664794	apoptosis regulator bcl-2-like	BCL2
DLAgn_00006000	1756.91868310022	0.184032113034241	0.163924988897377	3-ketodihydrosphingosine reductase-like	KDSR
DLAgn_00006010	2632.58734726079	0.0261257293153453	0.826577429849269	vacuolar protein sorting-associated protein 4b-like	VPS4B
DLAgn_00006020	108.592784418092	0.719902961203754	0.0012248441579472	laminin subunit alpha-3	LAMA3
DLAgn_00006030	94.1380430048933	0.49990827814774	0.0144794955741811	tetratricopeptide repeat protein 39c-like	TTC39C
DLAgn_00006060	316.373415975957	0.103898138076465	0.358606453634621	zinc finger protein 521	ZFP521
DLAgn_00006070	977.845935967545	0.030787340091653	0.797220494454321	protein ssxt-like isoform 1	SS18
DLAgn_00006100	333.624143235497	0.0100365119188186	0.927474977582134	cadherin-2 isoform 1	CDH2
DLAgn_00006120	1413.53153670946	0.0175043772586122	0.894281463154586	desmocollin-2 isoform x1	DSC2
DLAgn_00006130	2696.56743727297	0.128889968655799	0.274196655812444	desmoglein 2	DSG2
DLAgn_00006140	73.6570942449062	0.0257755349745683	0.700635175370309	tubulin beta-2a chain	TUBB2A
DLAgn_00006150	2309.24379360469	-0.06310176066962	0.546599278844076	solute carrier family 22 member 23	SLC22A23
DLAgn_00006160	3400.11549206328	0.132279322669068	0.31733892133746	desmoplakin isoform x1	DSP
DLAgn_00006170	8515.91107725836	-0.0680933375214916	0.501269951649793	tensin-3	TNS3
DLAgn_00006180	26.0595865666924	0.012566002603943	0.689483979670018	insulin-like growth factor-binding protein 3-like	IGFBP-3A1
DLAgn_00006190	2106.5348010287	-0.044976539037591	0.150351110746148	insulin-like growth factor binding protein-1	IGFBP1
DLAgn_00006220	795.390963816154	0.0653805231453679	0.553763567424214	nad-dependent deacetylase sirtuin-5	SIRT5
DLAgn_00006240	84.3306838276354	0.131204482172205	0.254594076868617	zinc finger protein 729-like	ZNF729
DLAgn_00006260	807.438928017934	0.0481553091540082	0.690960807161389	ph domain leucine-rich repeat-containing protein phosphatase 1	PHLPP1
DLAgn_00006290	396.164650008881	-0.0431051276160881	0.695998377523362	receptor-interacting serine threonine-protein kinase 1	RIPK1
DLAgn_00006310	116.338814817915	0.0584334966783485	0.342154600453959	interferon regulatory factor 4-like	IRF4
DLAgn_00006360	92.5218697013383	0.0355494613641256	0.749185744809112	myosin light chain kinase family member 4 isoform x1	MYLK4B
DLAgn_00006370	8.00308925425274	-0.0257941242991042	NA	myosin light chain kinase 3-like	MYLK4B
DLAgn_00006380	201.933463069318	0.0787229589328558	0.512180246458267	atpase wrnip1-like	WRNIP1
DLAgn_00006390	123.064008543913	0.00593982630917015	0.964101072078044	uncharacterized protein loc101169091	-
DLAgn_00006400	1083.75524954937	-0.121122492663703	0.243825131343845	chymotrypsin-like elastase family member 3b	CELA3B
DLAgn_00006410	660.368905454861	-0.0656526150885242	0.229553785127041	atp-dependent rna helicase dhx30-like	DHX30
DLAgn_00006420	385.546603573714	-0.0492382519762596	0.647007853038333	alanine aminotransferase 2-like	GPT2
DLAgn_00006430	801.672901061337	0.0361187575473665	0.776235730655552	ranbp-type and c3hc4-type zinc finger-containing protein 1-like	SHRPRBCK1R
DLAgn_00006440	718.103652802284	-0.0316988016299143	0.791771317859063	glycosylphosphatidylinositol anchor attachment 1	GPAA1
DLAgn_00006450	550.818274613165	-0.0072522725031399	0.939215162108311	exosome complex component rrp41-like	EXOSC4
DLAgn_00006460	777.289221383619	0.207269838213272	0.168791644193864	protein camp- beta	PRKACB
DLAgn_00006470	60.6470023598953	-0.00432650391605334	0.970610349694432	latrophilin-2-like isoform x2	LPHN2
DLAgn_00006480	74.3743692667887	-0.00192667887127232	0.987195149142503	ankyrin repeat domain-containing protein 13c-a-like	ANKRD13C
DLAgn_00006500	215.01874347617	0.104029284257198	0.422890915086618	zinc finger protein 830-like	ZNF830
DLAgn_00006510	1619.81741501602	0.0812603576756118	0.267798558152279	serine arginine-rich splicing factor 11-like	SRSF11
DLAgn_00006530	1299.04071317827	0.0251591932039582	0.837059805777759	ring finger protein 11-like	RNF11
DLAgn_00006580	35.5529388699512	0.0211782825961071	0.833583349867243	dystrobrevin alpha isoform 1	DTNA
DLAgn_00006590	653.380809377407	-0.088177109655986	0.434474506629427	microtubule-associated protein rp eb family member 2	MAPRE2
DLAgn_00006600	263.442027495827	-0.573722995420629	0.0514434720111816	uncharacterized protein kiaa0146-like	KIAA0146
DLAgn_00006610	2507.54309787024	-1.39099419528897	0.0123752022479214	ccaat enhancer-binding protein delta	CEBPD
DLAgn_00006620	126.993505157055	0.00680889614602622	0.92569096593535	dna replication licensing factor mcm4	MCM4
DLAgn_00006630	1709.3010894185	-0.142332619088509	0.269718587650929	ubiquitin-conjugating enzyme e2 variant 2	UBE2V2
DLAgn_00006640	65.4572751398095	-0.00387925940410984	0.973599082040566	zinc finger protein snai2	SNAI2
DLAgn_00006660	2477.99279110247	0.0334704802304868	0.811920023853793	protein-l-isoaspartate o-methyltransferase domain-containing protein 1-like	PCMTD1
DLAgn_00006680	4138.29725174515	-0.181919350233479	0.111902945864585	rb1-inducible coiled-coil protein 1-like	RB1CC1
DLAgn_00006690	93.0275960142469	0.027703463678982	0.741853594293172	arf-gap with ank repeat and ph domain-containing protein 3	AGAP3
DLAgn_00006740	252.293083770913	-0.0563732776861608	0.633869556602914	cyclin-dependent kinase 5	CDK5
DLAgn_00006750	106.887720670718	-1.26937597994039	6.23181091989203e-08	atp-binding cassette sub-family b member mitochondrial-like	ABCB8
DLAgn_00006760	1428.95031287584	-0.359362916465641	0.0883496291862332	autophagy-related protein 9a-like	ATG9A
DLAgn_00006780	330.998501310634	-0.0414244745327319	0.701191586703613	guanylate kinase	KGUA
DLAgn_00006790	319.241691552941	0.0894628380962085	0.464889516916817	multiple myeloma tumor-associated protein 2 homolog	C2H1ORF35
DLAgn_00006800	1789.70257606324	-0.152951240159067	0.221420383027857	adp-ribosylation factor 1	ARF1
DLAgn_00006820	894.250205054831	-0.0119462533887817	0.928064179155184	protein wnt-9a-like	WNT9A
DLAgn_00006830	545.750617070167	-0.307448908959088	0.0203431080311624	synaptosomal-associated protein 47	SNAP47
DLAgn_00006840	217.441082942684	-0.0612587186765528	0.624830120734791	jmjc domain-containing protein 4-like	JMJD4
DLAgn_00006850	389.692132306872	-0.0665707228935456	0.457674948446116	transferase caf17 mitochondrial-like	IBA57
DLAgn_00006870	21803.4176121685	0.0942110093936894	0.452697054404488	7-alpha-hydroxycholest-4-en-3-one 12-alpha-hydroxylase-like	CYP8B2
DLAgn_00006880	171.315004081603	-0.0366470255706048	0.348289967685858	yghl1	HIG1
DLAgn_00006910	597.941850344068	1.68765005554556	0.00211353960712297	parathyroid hormone parathyroid hormone-related peptide receptor-like	PTH1R
DLAgn_00006930	1789.21177828472	0.0270781735900775	0.824076528642031	corticotropin-releasing factor receptor 2-like	CRHR2
DLAgn_00006940	570.355705255039	-0.0406530561915814	0.702683486287202	aquaporin 1	-
DLAgn_00006970	543.901622382415	0.112531189147945	0.317906354574579	tho complex subunit 1	THOC1
DLAgn_00006980	612.322226858478	-0.449426139114917	0.0202501385577361	ubiquitin carboxyl-terminal hydrolase 14	USP14
DLAgn_00006990	1475.87799532294	0.0725953354922235	0.427116154218453	rho-associated protein kinase 1-like	ROCK1
DLAgn_00007000	6387.84728789234	0.315106537880789	0.061698699240256	greb1-like protein	GREB1L
DLAgn_00007010	14.2815361456753	-0.652512483604646	0.071140150652786	abhydrolase domain-containing protein 3-like	ABHD3
DLAgn_00007020	1076.77624781065	-0.0322354386234614	0.797220494454321	e3 ubiquitin-protein ligase mib1-like isoform 1	MIB
DLAgn_00007030	6167.92807579947	0.0732694986424896	0.544818763589665	transcription factor gata-6-like	GATA6
DLAgn_00007040	456.58406863784	0.0619976938882834	0.388445757081637	cdk5 and abl1 enzyme substrate 1	CABLES1
DLAgn_00007050	2827.50982707205	0.117213133717264	0.352387646877402	niemann-pick c1	NPC1
DLAgn_00007060	519.798789305843	-0.0195348411160513	0.83520328218872	epidermal growth factor receptor	EGFR
DLAgn_00007110	623.893952381625	0.237489417640142	0.1601885533593	phosphotriesterase-related protein	PTER
DLAgn_00007130	3412.57901562735	-0.0135864713863271	0.913779608645849	alanine aminotransferase 2-like	GPT2L
DLAgn_00007140	50.805110700631	0.15926184602971	0.191725535641331	protein fuzzy homolog	FUZ
DLAgn_00007150	384.760264805871	-0.0195432688008162	0.882063869617993	afadin- and alpha-actinin-binding	SSX2IP
DLAgn_00007180	93.9694279021027	-0.0185363573558341	0.894281463154586	b-cell lymphoma leukemia 10-like	BCL10
DLAgn_00007200	34.2028783083055	0.0200539047571893	0.840374086126392	outer dense fiber protein 2-like	ODF2
DLAgn_00007210	65.2753996416409	-0.0746732331679271	0.514215121049809	rab-like protein 5	RABL5
DLAgn_00007220	840.254797287424	0.0461375327576746	0.699258899541573	atp synthase subunit mitochondrial-like	ATP5L
DLAgn_00007240	3443.19826846877	-0.0365197794753559	0.763420456772776	v-type proton atpase 21 kda proteolipid subunit-like	ATP6V0B
DLAgn_00007280	730.903654317584	-0.115954344825612	0.348801890047627	ubiquitin-conjugating enzyme e2 e3	UBE2E2
DLAgn_00007290	249.855898354056	-0.0431905425036468	0.728310964244905	upf0670 protein them6 homolog	THEM6
DLAgn_00007300	44.7284673155704	-0.0666287249906213	0.218637775847265	upf0670 protein them6 homolog	THEM6
DLAgn_00007310	487.184702504594	-0.0437849433801128	0.71865026082927	fish virus induced trim protein	FTR67
DLAgn_00007320	19.6197093323841	0.0324452116434818	0.730651435056704	fish virus induced trim protein	FTR14
DLAgn_00007330	10325.8667056243	-0.0199693810208239	0.890085708308593	elongation factor 1-delta-like isoform 1	EEF1DB
DLAgn_00007360	320.251536308816	-0.032186260575211	0.773992887761059	fyve and coiled-coil domain-containing protein 1-like	FYCO1
DLAgn_00007370	24.7531022353512	-0.0463694579837263	0.501269951649793	chemokine xc receptor 1-like	XCR1A
DLAgn_00007380	28.9821165761422	-0.0173423229660511	0.858075206150747	chemokine xc receptor 1-like	XCR1
DLAgn_00007390	12.4579110645368	0.031943094510746	0.617334461061053	chemokine xc receptor 1	XCR1
DLAgn_00007410	455.868781367977	0.0189776959424506	0.886167938581121	calcium calmodulin-dependent 3 -cyclic nucleotide phosphodiesterase 1c-like	PDE1C
DLAgn_00007420	46.191775547448	0.0941227080936721	0.358709305864652	vimentin	VIM
DLAgn_00007440	854.237536711301	-0.0901552939965345	0.46598764084406	transcription elongation factor a protein 1	TCEA1
DLAgn_00007460	917.259768909035	0.00341460819797128	0.976397221831709	h+ v1 subunit h	ATP6V1H
DLAgn_00007480	198.769600670434	-0.0523046182675	0.671174765107419	charged multivesicular body protein 5	CHMP5
DLAgn_00007490	331.907130430579	-0.0561013577735983	0.647947397494261	bag family molecular chaperone regulator 1-like	BAG1
DLAgn_00007500	168.525243460263	-0.457372954380831	0.0402624625234195	myosin regulatory light chain smooth muscle isoform	MLRN
DLAgn_00007520	7479.16635126323	-0.382750433615637	0.0783595426467744	phosphatidate phosphatase lpin2	LPIN2
DLAgn_00007530	157.60558328179	0.0556795949111565	0.636850171676369	emilin-2-like	EMILIN2
DLAgn_00007550	1448.09744072951	0.1274633215581	0.201759629276945	tyrosine-protein kinase yes	YES1
DLAgn_00007580	488.828062739961	-0.189349259337175	0.0941357036001397	signal transducing adapter molecule 1	STAM
DLAgn_00007620	306.671142707583	-0.248491333259923	0.168047521858153	macrophage mannose receptor 1-like	MRC1
DLAgn_00007640	2774.73053723312	-0.0950925803128784	0.381587332942574	peptidyl-prolyl cis-trans isomerase fkbp1a-like	FKB1B
DLAgn_00007660	81.8291523348627	0.0315933346406255	0.794585320777083	rab effector -like	MYRIP
DLAgn_00007670	3392.0393590286	0.114105765650704	0.373884530702166	c-c chemokine receptor type 11-like	CCRL1
DLAgn_00007690	45.4612521104266	0.00234284946698657	0.985268811528345	leucine-rich repeat and coiled-coil domain-containing protein 1	LRRCC1
DLAgn_00007720	35.1355427651644	0.0168933474219024	0.877963720337047	multiple myeloma overexpression gene 2 variant 1	MYEOV2
DLAgn_00007750	6034.48495912377	-0.960421643125986	0.0274294661438206	apolipoprotein d-like	APOD
DLAgn_00007770	3685.86467598626	-0.107478230002322	0.334515158113618	translocation protein sec62-like	SEC62
DLAgn_00007780	1723.03415860294	-0.10121641456219	0.418983024996661	nad kinase-like	NADKB
DLAgn_00007790	1323.3163185199	-0.790267319160231	0.00115221994024113	ski-like protein	SKIL
DLAgn_00007800	797.766035414763	-0.209254511067441	0.0734188090099338	protein kinase c iota type	PRKCI
DLAgn_00007810	27.1778439348921	-0.0552517428164519	0.519028855449456	polyhomeotic-like protein 3	PHC3
DLAgn_00007820	816.566324916603	-0.905463561207484	0.0208840716329105	death-associated protein kinase 3	DAPK3
DLAgn_00007830	1282.01671514264	-0.219763625468827	0.141629793141717	signal peptide peptidase-like 2b-like	SPPL2
DLAgn_00007840	515.891045272134	0.142595717523766	0.293176565025826	rho guanine nucleotide exchange factor 18-like	ARHGEF18
DLAgn_00007850	1639.42075764183	0.0654663950346861	0.604048150975595	insulin receptor-like	INSR
DLAgn_00007860	3809.43540835676	-0.174274654505629	0.212058945451594	hippocampus abundant transcript 1	HIATL1
DLAgn_00007870	1983.30476952659	-0.0902654264718809	0.450677945505019	unconventional myosin-ixb-like	MYO9B
DLAgn_00007880	77.4138843181264	0.0316201382240805	0.809487142052704	proline-rich protein 16-like	-
DLAgn_00007910	149.970679494711	-2.95189447551849	1.46079139831267e-05	dynein heavy chain axonemal	DNAH8
DLAgn_00007920	1950.05061294781	-0.0161227434824069	0.880855807005282	calreticulin precursor	CALR
DLAgn_00007930	470.853026279365	0.0406559359823716	0.748655389323542	epidermal growth factor receptor substrate 15-like 1-like	EPS15L1A
DLAgn_00007940	319.822596917477	0.283662354359687	0.151988562171904	krueppel-like factor 2	KLF2
DLAgn_00007950	250.05714926099	-0.0770498217200754	0.543508553366473	ap-1 complex subunit mu-1	AP1M1
DLAgn_00007960	1113.6321646652	0.133083022369158	0.312823322306471	tropomyosin alpha-1 chain isoform 1	TPM4
DLAgn_00007980	1349.10591137025	-0.00407281093542369	0.970763632982763	ras-related protein rab-8a-like	RAB8A
DLAgn_00008040	1141.68009010283	0.0811903853765946	0.495200362825065	ran-binding protein 3	RANBP3
DLAgn_00008060	2762.432814175	0.101200925549128	0.367423193045189	receptor-type tyrosine-protein phosphatase f-like	PTPRF
DLAgn_00008070	38.9847615672338	0.0702091138467159	0.49670045145637	---NA---	-
DLAgn_00008090	205.806942683696	-0.0405085383918893	0.663826788856953	transcription elongation factor a n-terminal and central domain-containing protein 2	TCEANC2
DLAgn_00008100	4116.2361144865	0.194140369209513	0.0590258454527021	transmembrane protein 59-like	TMEM59
DLAgn_00008110	183.081539613823	0.0175687826584267	0.897327925453415	leucine-rich repeat-containing protein 42	LRRC42
DLAgn_00008120	1249.65481627489	0.0408309901181988	0.685758752479624	protein yipf1-like	YIPF1
DLAgn_00008140	355.209044517131	-0.075488787083694	0.529992161804714	nucleoporin ndc1-like	TMEM48
DLAgn_00008150	2727.01641913422	0.0309835111200435	0.797923425076241	ddb1- and cul4-associated factor 8-like	DCAF8
DLAgn_00008160	36.1500578917559	-0.00376186862130991	0.974052231335356	guanine nucleotide exchange factor vav3-like	VAV3
DLAgn_00008180	15544.1615563818	-0.666523336642096	0.0353614178518813	pancreatic alpha-amylase	-
DLAgn_00008210	10.7961028212013	0.0467226018767794	NA	retinal-specific atp-binding cassette transporter	ABCA4
DLAgn_00008220	219.678161569132	0.0668243571890756	0.58402034948923	rho gtpase-activating protein 29-like	ARHGAP29B
DLAgn_00008230	646.75952240234	0.0438277366513275	0.72160810686076	activin receptor type-2b-like	ACVR2B
DLAgn_00008240	36.0300228845567	0.111541183893353	0.35384972762847	gamma-crystallin n-a-like	CRYGN1
DLAgn_00008250	26507.3557215414	0.0905279933594768	0.484680941282043	cd59 glyco	-
DLAgn_00008260	148.253413402819	0.029903610260492	0.806126712876447	gtp-binding protein rheb-like	RHEB
DLAgn_00008280	11.6510247280592	-0.0162803450140625	0.854047199438467	receptor-type tyrosine-protein phosphatase partial	PTPRM
DLAgn_00008300	707.99572583175	0.0789067230362113	0.521888291263069	band -like protein 3-like	EPB41L3
DLAgn_00008310	963.351893793225	0.0569852741450712	0.600359030559156	zinc finger protein 161 homolog	ZBTB14
DLAgn_00008330	1507.80934868262	-0.00453617120121691	0.970610349694432	vesicle-associated membrane protein-associated protein a	VAPA
DLAgn_00008340	3260.0333856298	0.193528735575125	0.180111965165396	ras-related protein rab-31	RAB31
DLAgn_00008350	1989.31615456568	0.106180340084343	0.403266577713777	rala-binding protein 1	RALBP1
DLAgn_00008360	886.54465514674	0.180772382324995	0.220293478262452	twisted gastrulation protein homolog 1-like	TWSG1A
DLAgn_00008370	1855.22359136002	-0.0308197464238356	0.785955987942106	ankyrin repeat domain-containing protein 12 isoform 2	ANKRD12
DLAgn_00008390	1883.87360935779	-0.188655567961135	0.100863586387163	nadh dehydrogenase	NDUFV2
DLAgn_00008400	3189.40665003087	0.0941189046602408	0.374090588675231	acetyl-coenzyme a cytoplasmic	ACSS2
DLAgn_00008420	1448.45905786298	-0.0749451862296103	0.473591265010556	ras-related protein rab-12	RAB12
DLAgn_00008430	1775.02106002228	-0.126117796491327	0.317164707450946	gamma-soluble nsf attachment	NAPG
DLAgn_00008440	154.427913101086	0.0858122445007605	0.491507230783154	piezo-type mechanosensitive ion channel component 2	PIEZO2
DLAgn_00008450	677.868611423812	0.00613151726725507	0.964849674596592	cathepsin z-like	CTSZ
DLAgn_00008460	77.5782793517516	0.0669411219537428	0.206528792017704	metallophosphoesterase 1	MPPE1
DLAgn_00008470	128.475129463582	0.129635058024653	0.299741465434441	guanine nucleotide binding protein (g protein) alpha activating activity olfactory type	GNAL
DLAgn_00008490	255.155893050865	-0.169171016719372	0.228423744062641	transmembrane protein 14c	TMEM14C
DLAgn_00008500	419.885003293583	-0.0584568672315196	0.531855202887479	p21-activated protein kinase-interacting protein 1-like	PAK1IP1
DLAgn_00008510	47.991770493275	-0.0628042296419019	0.504835101141202	poly -specific endoribonuclease-c-like	ENDOU-A
DLAgn_00008520	1380.98854749643	-0.00555610822272252	0.967533867069327	coiled-coil and c2 domain-containing protein 1b	CC2D1B
DLAgn_00008530	1126.09584367532	0.294556048828507	0.0257615091249633	zinc finger fyve domain-containing protein 9 isoform 1	ZFYVE9
DLAgn_00008540	1658.10049949449	-0.635139239408844	0.00360695102798833	transcription factor btf3 homolog 4	BTF3L4
DLAgn_00008550	673.04774116558	0.149145064612533	0.2846683257447	thioredoxin domain-containing protein 12-like	TXNDC12
DLAgn_00008560	436.456827626491	0.0635972536121897	0.556620251282825	pdz domain-containing protein gipc1-like	GIPC2
DLAgn_00008590	5933.88772392496	-0.00818542881105667	0.953064165142054	far upstream element-binding protein 1 isoform x1	FUBP1
DLAgn_00008600	712.025086286002	-0.317167357881554	0.0975034994356549	protein fam73a	FAM73A
DLAgn_00008610	673.571633192917	0.0321469915282165	0.791771317859063	ubiquitin carboxyl-terminal hydrolase 33-like	USP33
DLAgn_00008620	2064.93235851393	0.261178917271225	0.0822454448646093	zz-type zinc finger-containing protein 3	ZZZ3
DLAgn_00008630	79.1431979797566	0.1131308970736	0.3390357788974	adenylate kinase isoenzyme 5	AK5
DLAgn_00008640	409.879667596001	0.0405987638006495	0.733180931346986	gpi-anchor transamidase precursor	PIGK
DLAgn_00008660	16.962041448645	-0.00958422627048461	0.910044122520624	alpha-n-acetylgalactosaminide alpha- -sialyltransferase 3	ST6GALNAC3
DLAgn_00008670	1474.11135878869	-0.285606017635154	0.0248411232521871	rab beta subunit	RABGGTB
DLAgn_00008680	12477.2691422925	0.0027665900866486	0.983806231962699	acyl-coenzyme a c-4 to c-12 straight chain	ACADM
DLAgn_00008690	72089.9879452668	0.00996164243031835	0.937583716369841	40s ribosomal protein s8	RPS8
DLAgn_00008700	1013.73985305366	-0.201777916934057	0.118882860828923	e3 ubiquitin-protein ligase hectd3-like	HECTD3
DLAgn_00008720	93.8260854735361	0.076483746380525	0.548720286011206	variable lymphocyte receptor c	GP1BA
DLAgn_00008730	15.3134030563047	-0.00988793954879915	0.918689312135287	zinc finger protein glis1	GLIS1
DLAgn_00008740	1111.36295167276	0.0340255367634077	0.800233858816519	heterogeneous nuclear ribonucleoprotein c-like	HNRNPC
DLAgn_00008760	9.73340526016455	0.0463647000414555	NA	apolipoprotein 1	APOL1
DLAgn_00008780	13.1324187087534	0.00234259842604344	0.978805207371035	apolipoprotein 1	APOL1
DLAgn_00008800	1350.6577849954	0.0532557347284406	0.651907015455328	telomerase protein component 1	TEP1
DLAgn_00008820	220.9232318843	-0.0317914494546593	0.800233858816519	e3 ubiquitin-protein ligase znrf1	ZNRF1
DLAgn_00008830	13.2318182839373	-0.0593063186784219	0.195577363365956	protein lifeguard 1-like	GRINA
DLAgn_00008840	308.582140405556	-0.029914850162716	0.786059879451013	poly	PARP2
DLAgn_00008850	263.93677753029	-0.0686414965742705	0.522514023759432	methyltransferase-like protein mitochondrial-like	METTL17
DLAgn_00008860	225.699718180166	-0.127901043565038	0.312704808372979	epimerase family protein sdr39u1	SDR39U1
DLAgn_00008880	55.7647673797484	0.0290804041148863	0.808923586944826	nuclear factor of activated t- cytoplasmic 4 isoform x1	NFATC4
DLAgn_00008890	123.97365688369	-0.0800577867023383	0.506357293342775	myeloid-associated differentiation marker homolog	MYADM
DLAgn_00008900	1754.13868913493	0.0613582061624548	0.595418747255707	peroxisomal biogenesis factor 19	PEX19
DLAgn_00008910	2297.46158664105	-0.229660412575816	0.026998654121964	coatomer subunit alpha-like	COPA
DLAgn_00008920	564.012683550416	-0.12645746735934	0.294770210001027	nicastrin precursor	NCSTN
DLAgn_00008930	40.1937650085139	-0.0127818721575215	0.91297506791947	vang-like protein 2-like	VANGL2
DLAgn_00008940	168.851212678034	0.0433229818770155	0.638376238452549	---NA---	-
DLAgn_00008950	847.038572439008	0.0847788295587923	0.392801709607423	poliovirus receptor-related protein 4-like	PVRL4
DLAgn_00008960	441.168562092151	-0.0719770215350863	0.544931467383985	zinc finger protein 109	ZFP109
DLAgn_00008970	590.020922193903	0.071552889808307	0.560059790930488	dual specificity testis-specific protein kinase 2-like	TESK2
DLAgn_00008980	12.2990598300604	-0.019266379208004	0.827313050151254	oocyte zinc finger	ZFP2
DLAgn_00008990	109.720253811204	0.0226004283801841	0.798708236119483	rho gtpase-activating protein 30	ARHGAP30
DLAgn_00009000	27.0922969024685	-0.020115834624685	0.849534298876873	zinc finger protein 214	ZN214
DLAgn_00009020	88.9033592631084	0.0909984369191849	0.454795114385869	zinc finger protein 236	ZKSCAN5
DLAgn_00009030	31.2241450246642	0.158822829925466	0.22557491840104	low quality protein: zinc finger protein 605	PRDM9
DLAgn_00009040	160.436622042519	-0.0271475125900166	0.811096757472414	purine nucleoside phosphorylase-like	PNP5B
DLAgn_00009060	146.90078337579	0.0576884556140624	0.414177348818587	cd2 family receptor	-
DLAgn_00009070	15.4431233730913	-0.027461718399769	0.768265991066664	kin of irre-like protein 1-like	KIRRELA
DLAgn_00009090	2697.84222208494	-0.0202852477108594	0.866228365219098	succinate dehydrogenase cytochrome b560 mitochondrial precursor	SDHC
DLAgn_00009110	13.8528810316111	0.0165199595509938	0.854239098992271	myelin protein p0-like	MPZ
DLAgn_00009120	95.2161708747874	0.0484442961121897	0.529992161804714	dna ligase 1	LIG1
DLAgn_00009140	28.6244431402961	-0.0405057508843404	0.714462067359051	transmembrane protein 55b isoform 1	TMEM55B
DLAgn_00009160	8131.43408411982	-0.00809906190688761	0.952659136868406	eukaryotic translation initiation factor 3 subunit f	EIF3F
DLAgn_00009170	483.754405884407	-0.501418605822506	0.0343756849793768	cxorf33 precursor	CX033
DLAgn_00009210	180.156835667047	-0.013615088550511	0.91297506791947	acyl-coenzyme a thioesterase mitochondrial-like	ACOT2
DLAgn_00009220	522.56125694979	0.155072248145888	0.268221935195378	zinc finger e-box-binding homeobox 1-like	ZEB1
DLAgn_00009230	11.4743128464797	0.0179859559201836	0.547936229909131	contactin-associated 4-like	CNTNAP4
DLAgn_00009240	87.4063925375325	-0.00326018383211927	0.978141397493521	dna polymerase delta subunit 3	POLD3
DLAgn_00009270	2674.18493622477	-0.161483574102149	0.225003078291361	kinesin-1 heavy chain	KIF5B
DLAgn_00009280	3050.53570446947	0.26284433020186	0.120569635491865	rho gtpase-activating protein 12-like	ARHGAP12B
DLAgn_00009300	136.332153063507	0.1004480338632	0.323377286172037	microtubule-associated protein futsch-like	-
DLAgn_00009310	95.2553549095209	0.0111086263953285	0.883296176157551	arylsulfatase i-like	ARSI
DLAgn_00009320	1264.78322607689	-0.0696202615360552	0.543508553366473	enhancer of polycomb homolog 1	EPC1
DLAgn_00009330	482.168166360752	-0.0463269051770184	0.696019941982806	integrin beta-1 precursor	ITGB1
DLAgn_00009340	1273.96758782593	-0.073398549898298	0.54580962348711	neuropilin 1a	NRP1A
DLAgn_00009350	812.885930936914	0.0546850099853561	0.647438689895	partitioning defective 3 homolog	PARD3
DLAgn_00009360	630.385794360131	-0.0753347149139986	0.17851476270604	camp-responsive element modulator	CREM
DLAgn_00009390	27.3171119461357	0.0457975845871316	0.634586653514551	frizzled-8-like	FZD8A
DLAgn_00009410	363.481534576155	0.0388205411151294	0.757989063420876	krueppel-like factor 6	KLF6
DLAgn_00009420	3679.33031589457	-0.163393620350381	0.220013687671452	presequence mitochondrial-like	PITRM1
DLAgn_00009430	84.8592337092773	-0.0211034970024862	0.739055424295323	6-phosphofructokinase type c	K6PP
DLAgn_00009440	2200.77824257286	0.155524882803164	0.263261338334761	nuclear receptor coactivator 2-like	NCOA2
DLAgn_00009450	1209.05811857077	0.258806677934421	0.105513343267412	beta-lactamase-like protein 2-like	LACTB2
DLAgn_00009460	76.2333260346328	0.082025853642568	0.474709164244955	tripartite motif-containing protein 16-like	-
DLAgn_00009470	342.268990738438	0.546278240986673	0.00199064804635772	tripartite motif-containing protein 16-like	-
DLAgn_00009480	2263.04243922884	0.269601886414433	0.075079548570039	mln64 n-terminal domain homolog	STARD3NL
DLAgn_00009490	60.7957437547727	0.0399336109986499	0.700010045914856	solute carrier organic anion transporter family member 5a1-like	SLCO5A1
DLAgn_00009510	1573.24785484012	0.0882277133061459	0.469532229342838	wd repeat-containing protein 37-like	WDR37
DLAgn_00009520	8420.10400027075	-0.0177700382673936	0.901573313598214	nucleolar gtp-binding protein 1	GTPBP4
DLAgn_00009530	260.062271337907	0.0138706723801358	0.904345217674899	la-related protein 4b-like	LARP4B
DLAgn_00009540	422.893859572982	0.04647079159713	0.643608178317129	---NA---	-
DLAgn_00009550	18.0613829297009	-0.012010448280049	0.863362913737671	histone partial	HIST3H3
DLAgn_00009560	18.5069732499266	-0.0163575778397221	0.833900742200257	tripartite motif-containing protein 16-like	-
DLAgn_00009570	153.005106648296	0.00823226405636338	0.954969387128577	disco-interacting protein 2 homolog c	DIP2C
DLAgn_00009580	2072.57560135523	0.326715842307963	0.0151194131399523	zinc finger mynd domain-containing protein 11-like	ZMYND11
DLAgn_00009590	93.2451771282221	0.782504849173751	0.0447572909182646	tripartite motif-containing protein 16-like	-
DLAgn_00009620	3155.85095370004	0.0821174931081367	0.504327472108341	extended synaptotagmin-2-like	ESYT2
DLAgn_00009640	202.723539480131	0.0993861760702897	0.376042084950496	tripartite motif-containing protein 16-like	-
DLAgn_00009650	14.3374366544255	0.0431304424692712	0.438845006194798	tripartite motif-containing protein 16-like	-
DLAgn_00009660	22.4827796776249	0.0425043141931465	0.615421685828731	tripartite motif-containing protein 16-like	-
DLAgn_00009670	305.093012927769	-0.0214964466464013	0.871444736996748	ran-binding protein 9	RANBP9
DLAgn_00009710	36.0026855123229	-0.0376963811822367	0.630210833109884	protein fam134b-like	FAM134B
DLAgn_00009730	805.880608853173	-0.0363630447026899	0.749023847744004	zinc finger protein 622	ZNF622
DLAgn_00009750	1555.79096249508	0.146669276819371	0.275701285345559	unconventional myosin-x	MYO10
DLAgn_00009760	303.023949137621	0.136470386357497	0.308849708564689	---NA---	-
DLAgn_00009780	689.309830642387	0.111222053819913	0.394653090492566	protein efr3 homolog a	EFR3A
DLAgn_00009810	90.5037181150685	-0.164498186533935	0.155048062359893	pol-like protein	-
DLAgn_00009820	175.370555501351	-0.0420901085024481	0.722261164813677	thyroid adenoma-associated protein homolog	THADA
DLAgn_00009830	80.4528844862454	-0.017086777248462	0.889667459770872	thyroid adenoma-associated protein homolog	THADA
DLAgn_00009840	1712.41181965479	0.108936764430558	0.326240912195767	butyrate response factor 2	ZFP36L2
DLAgn_00009870	12.0716093071119	0.033712123081863	0.557057960901657	hydroxycarboxylic acid receptor 2-like	GPR81-3
DLAgn_00009880	122.454560840541	0.0785252557407483	0.339698949195817	transmembrane protein 229b-like	TMEM229B
DLAgn_00009890	20315.9175711509	0.0622073442784509	0.622123053019822	3-hydroxyanthranilate -dioxygenase	3HAO
DLAgn_00009900	1476.82845423199	0.104415245817792	0.365302376708159	poly polymerase gamma	PAPOLG
DLAgn_00009910	955.521718590269	0.00895170295078846	0.948128382759427	proto-oncogene c-rel-like	REL
DLAgn_00009920	777.430523734048	-0.0778770327714999	0.513591556808185	peroxisomal membrane protein pex13	PEX13
DLAgn_00009930	239.118427165545	0.033015629441076	0.323684611410388	uncharacterized protein kiaa1841 homolog	KIAA1841
DLAgn_00009940	1677.75043215191	0.0510830088205946	0.698633292265918	exportin-1 isoform 1	XPO1
DLAgn_00009950	67.8945545487126	0.0200399525519607	0.87793482965145	ring finger protein 122-like	RNF122
DLAgn_00009960	134.64557385353	-0.160615714830572	0.245581817056827	polycomb group ring finger protein 6-like	PCGF6
DLAgn_00009980	371.287700950005	0.176973379687821	0.22843977739492	serta domain-containing protein 2	SERTAD2
DLAgn_00009990	5543.00796715373	-0.0391796663810015	0.619872340145395	neutral amino acid transporter a	SLC1A4
DLAgn_00010000	51.6447496250355	0.063422539509176	0.564889935002596	stromal membrane-associated protein 1-like	SMAP1
DLAgn_00010020	31.3316363850107	0.004377051451752	0.966113769666586	opioid growth factor receptor-like protein 1-like	OGFRL1
DLAgn_00010030	317.153831017331	0.117807257303645	0.343570122846045	l-asparaginase 1 precursor	ASRGL1
DLAgn_00010040	12.633982889208	-0.0297449307650882	0.662938588390022	regulating synaptic membrane exocytosis protein partial	RIMS1
DLAgn_00010070	14.3699227748547	0.0755666252560748	0.332009221132941	e3 ubiquitin-protein ligase fancl-like	FANCL
DLAgn_00010080	723.212875431832	-0.0364404934120605	0.614253582793123	serine threonine-protein kinase vrk2-like	VRK2
DLAgn_00010110	16.6733678638432	0.00264027454586686	0.960171344945362	protein nlrc3-like	-
DLAgn_00010120	44.0426526062368	0.000641368504869688	0.97359702517506	protein nlrc3-like	-
DLAgn_00010130	50.3213893214758	0.00285850127159212	0.801672066444101	protein nlrc3-like	-
DLAgn_00010140	97.6745471241637	-0.0289675914050644	0.53219035713162	pleckstrin homology domain-containing family h member 2	PLEKHH2
DLAgn_00010150	694.531795428106	-0.0343618534984946	0.420342298054168	tumor-associated calcium signal transducer 2 precursor	EPCAM
DLAgn_00010170	2563.8143321017	-0.1246966792582	0.321168776812605	calmodulin 2 (phosphorylase delta)	CALM1
DLAgn_00010180	1160.75661644302	0.499844916812228	0.0144794955741811	tetratricopeptide repeat protein 7a	TTC7A
DLAgn_00010200	1830.03561647454	0.0259600700368181	0.840608525655833	suppressor of cytokine signaling 5	SOCS5
DLAgn_00010210	307.470748103586	-0.205522560039594	0.150351110746148	rho-related gtp-binding	RHOQ
DLAgn_00010230	4123.24966518534	0.00388140403169507	0.97696105256102	c10orf57 homolog	CJ057
DLAgn_00010240	140.262550983067	0.00564970593896841	0.63009280214366	phenylserine dehydratase-like	-
DLAgn_00010250	90.8946819173313	0.022349652965637	0.645240574041308	placenta-specific protein 9	PLAC9
DLAgn_00010260	13.895050329028	-0.0424360936505043	0.50627808009067	serine threonine-protein kinase 32c	STK32C
DLAgn_00010280	229.623570873294	-0.0184235893637744	0.858448650829335	pwwp domain-containing protein 2b-like	PWWP2B
DLAgn_00010290	1153.19429164839	-0.0292703875983915	0.818185065965041	type i inositol -trisphosphate 5-phosphatase	INPP5A
DLAgn_00010350	238.976026755285	0.00633997392022182	0.942866264536054	probable g-protein coupled receptor 125	GPR125
DLAgn_00010410	64.4952211458155	0.0668406832414777	0.274196655812444	zinc finger protein 518a	ZNF518A
DLAgn_00010420	146.554263191716	0.0348857366992948	0.638175461203803	b-cell linker protein	BLNK
DLAgn_00010430	28.9634879497004	0.0674019111379868	0.274868998901699	zinc finger protein 518a	ZFP518A
DLAgn_00010450	1328.81098151046	0.0265055404361431	0.860257779749403	tata-binding protein-associated factor 172	BTAF1
DLAgn_00010460	3440.59110776744	-0.0387194236319809	0.742758388374168	cytoplasmic polyadenylation element-binding protein 3 isoform x2	CPEB3
DLAgn_00010470	395.791051313019	-0.0079121207868636	0.953781061080656	e3 ubiquitin-protein ligase march5	MARCH5
DLAgn_00010480	3477.05108728935	-0.146783440669133	0.245632466405987	insulin-degrading enzyme	IDE
DLAgn_00010490	9515.7849543188	0.276500134805167	0.0975034994356549	kynurenine 3-monooxygenase-like	KMO
DLAgn_00010500	353.60372717587	0.252174520619499	0.0873243924252112	opsin-3-like	OPN3
DLAgn_00010510	87.9951956913318	-0.507032843128938	0.0171788748577749	cdc42 effector protein 3-like	CDC42EP3
DLAgn_00010520	3271.24946131438	0.0839296370135233	0.492382341747443	regulator of microtubule dynamics protein 2-like	RMDN2
DLAgn_00010530	21.6246982435414	0.938029921796813	0.0883496291862332	cytochrome p4501b	CYP1B1
DLAgn_00010540	21.6797713322618	-0.0355943298693158	0.64242060216239	n-acylneuraminate-9-phosphatase-like isoform 2	NANP
DLAgn_00010550	1209.76587647194	-0.0612227782240455	0.427762120774603	dna-directed rna polymerase i subunit rpa2 isoform 1	POLR1B
DLAgn_00010570	1895.81783029174	-0.061057096453333	0.621022413697898	homolog subfamily c member 12	DJC12
DLAgn_00010580	481.465024512402	-0.0868991440008046	0.43834398793592	nad-dependent deacetylase sirtuin-1	SIRT1
DLAgn_00010590	475.142113685437	0.331975763881365	0.0625102808791319	cdk2-associated and cullin domain-containing protein 1	CACUL1
DLAgn_00010630	1751.70355217724	-0.285290711284238	0.0242656673874205	nucleolysin tiar	TIAL1
DLAgn_00010640	1361.51339641118	0.0111033680570027	0.930339303478343	bag family molecular chaperone regulator 3	BAG3
DLAgn_00010650	350.285256222496	0.0629548193161065	0.617381788271123	inositol polyphosphate-5-phosphatase f	INPP5F
DLAgn_00010660	489.258402272283	-0.0508213206090002	0.672745239825904	mini-chromosome maintenance complex-binding protein	MCMBP
DLAgn_00010670	1211.61646887282	-0.120769632467649	0.16440383478262	sec23-interacting protein	SEC23IP
DLAgn_00010680	697.193953532458	0.0779740180322912	0.531486090885869	chondroitin sulfate n-acetylgalactosaminyltransferase 2	CSGALNACT2
DLAgn_00010690	25.532292530054	0.0259212656297938	0.721350005480125	fc receptor-like protein 5-like	-
DLAgn_00010700	170.618165626756	-0.050682411323771	0.523085932322195	proto-oncogene tyrosine-protein kinase receptor ret	RET
DLAgn_00010710	13.3378351502416	-0.00942261158317776	0.894317325162356	heparan-alpha-glucosaminide n-acetyltransferase-like	HGSNAT
DLAgn_00010720	11505.1256631936	-0.159901704697298	0.210142667988161	pterin-4-alpha-carbinolamine dehydratase	PHS
DLAgn_00010730	2860.05756382601	-0.50129713829449	0.00151248146813174	sphingosine-1-phosphate lyase 1	SGPL1
DLAgn_00010740	358.698171869799	-0.0973945771763059	0.233074372072193	pdz and lim domain protein 1	PDLIM1
DLAgn_00010750	2676.36551049958	0.0500568400667027	0.679814889691375	sorbin and sh3 domain-containing protein 1-like	SORBS1
DLAgn_00010760	434.892346960258	0.114937138930284	0.297616323491387	phosphoinositide 3-kinase adapter protein 1	PIK3AP1
DLAgn_00010770	461.022693711025	0.00130711319414683	0.992126013383175	protein fam204a-like	FAM204A
DLAgn_00010780	697.918072180293	-0.037746877781844	0.763898417555778	rab11 family-interacting protein 2-like	RAB11FIP2
DLAgn_00010800	15331.9479122412	-0.022359115618194	0.861373039037373	eukaryotic translation initiation factor 3 subunit a	EIF3A
DLAgn_00010810	304.688956531546	0.115412743438146	0.360209894403104	protein fam45a	FAM45A
DLAgn_00010820	712.421378793318	-0.00692084202804928	0.964603457807158	sideroflexin-4-like isoform x1	SFXN4
DLAgn_00010830	879.945316665774	-0.0140511277254043	0.915862838360178	thioredoxin-dependent peroxide mitochondrial precursor	PRDX3
DLAgn_00010840	3026.23090685293	0.07754062882463	0.461704755086027	transmembrane 9 superfamily member 3	TM9SF3
DLAgn_00010850	4777.50828285777	0.182361156244825	0.0576355443252328	monoacylglycerol lipase abhd12-like	ABHD12
DLAgn_00010860	924.127630129703	0.197478122471918	0.207391367868148	molybdenum cofactor sulfurase	MOCOS
DLAgn_00010880	20.8462166165397	-0.0441260922764224	0.484159293771516	brorin-like	VWC2
DLAgn_00010890	80.5812299338721	0.043168023896025	0.636857576079384	dna-binding protein ikaros	IKZF1
DLAgn_00010910	1071.12523132058	-0.0452483104103531	0.718524671325577	tubulin--tyrosine ligase	TTL
DLAgn_00010920	1576.781251526	0.367668179066554	0.0830683774695267	biotinidase precursor	BTD
DLAgn_00010930	17470.2939470763	0.0551859855548156	0.655268287542394	cytochrome c oxidase subunit mitochondrial precursor	COX5B.2
DLAgn_00010940	884.547816282625	-0.0148518651875407	0.913857667361725	probable e3 ubiquitin-protein ligase herc4 isoform 1	HERC4
DLAgn_00010970	1286.74821320941	-0.157566355756334	0.240677946239799	protein fam83h-like	FAM83H
DLAgn_00010980	157.859197433411	-0.0393137131130321	0.625287583392562	dna mismatch repair protein mlh1 isoform 1	MLH1
DLAgn_00011000	1060.00912464362	0.30862933984101	0.0543256842288487	leucine-rich repeat flightless-interacting protein 2	LRRFIP2
DLAgn_00011020	109.337850956523	0.0224420377782713	0.833583349867243	sparc-related modular calcium-binding protein 2-like	SMOC2
DLAgn_00011030	2862.57826291816	-0.13246817224524	0.296286126552436	eukaryotic translation initiation factor 3 subunit l-like	EIF3L
DLAgn_00011050	337.412972301179	-0.0118820102766855	0.917915905507608	platelet receptor gi24	C10ORF54
DLAgn_00011070	1107.07876347204	-0.0590972719341107	0.63009280214366	wd repeat-containing protein 11	WDR11
DLAgn_00011080	3717.80308283097	0.170172513313055	0.245368869163783	fibroblast growth factor receptor 2	FGFR2
DLAgn_00011090	552.276549758282	0.139918214049021	0.260015143048238	arginyltransferase 1	ATE1
DLAgn_00011100	916.992919584079	-0.0211266078957133	0.877315023011578	delta-1-pyrroline-5-carboxylate synthase-like	ALDH18A1
DLAgn_00011110	11.5049784025006	0.764970314328825	0.0633229876705279	e3 ubiquitin isg15 ligase trim25-like	BTR06
DLAgn_00011120	158383.312248234	0.086583298871744	0.489054459595299	zgc:171352 protein	HABP2
DLAgn_00011130	10.2225615526985	0.0271149039882664	NA	e3 ubiquitin-protein ligase trim21-like	BTR20
DLAgn_00011140	30.3513448083872	-0.0187172808553169	0.843481995381068	actin-binding lim protein 1 isoform 1	ABLIM1
DLAgn_00011160	2085.48745030899	-0.0915320325500441	0.453537926333094	protein fam160b1-like	FAM160B1
DLAgn_00011170	718.64811653497	0.153716235720627	0.241486482441871	serum response factor	SRF
DLAgn_00011180	438.120078883924	0.0146036637746584	0.91297506791947	inactive tyrosine-protein kinase 7	PTK7
DLAgn_00011190	622.384241476683	-0.0335415125537016	0.76278463108591	kinesin light chain 4-like	KLC1B
DLAgn_00011200	699.245301149142	0.0108803750102689	0.938005075430918	---NA---	-
DLAgn_00011210	791.115947124871	-0.270761453364151	0.0226257341802913	39s ribosomal protein mitochondrial-like	MGC84466
DLAgn_00011220	233.777388085066	0.0386610411211375	0.758037555965005	phosphofurin acidic cluster sorting protein 1-like	PACS2
DLAgn_00011250	283.706362270766	0.0227836003436086	0.863913158313396	kelch domain-containing protein 3-like	KLHDC3
DLAgn_00011260	142.829315466434	-0.563307816180678	0.0765828783634169	spectrin beta brain 4-like	SPTBN5
DLAgn_00011270	56.5594190776725	-0.0608625647495651	0.312902645938583	spectrin beta non-erythrocytic 5	SPTBN2
DLAgn_00011280	116.628396664082	-0.000594754330902546	0.994557420715907	cancer-related nucleoside-triphosphatase-like	NTPCR
DLAgn_00011300	2254.96864989944	-0.129397187704986	0.31733892133746	signal-induced proliferation-associated 1-like protein 2	SIPA1L2
DLAgn_00011310	1896.33174020177	-0.526713896272133	0.0334688021887203	disrupted in schizophrenia 1 protein	DISC1
DLAgn_00011320	886.624809515828	-0.0853037635535943	0.46403595314626	translin-associated protein x	TSNAX
DLAgn_00011330	800.209351031639	0.00976826152990439	0.942866264536054	egl nine homolog 1	EGLN1
DLAgn_00011340	77.1556607213627	0.0760829095009894	0.531829701321208	integral membrane protein gpr137b-like	GPR137B
DLAgn_00011350	1393.48732913712	0.0374527713607903	0.763420456772776	nidogen-1	NID1
DLAgn_00011360	1731.38898505757	0.0157336721203522	0.918689312135287	lysosomal-trafficking regulator	LYST
DLAgn_00011380	18.0164451779825	0.0865632555321954	0.373799442912904	udp- c:beta- -n-acetylgalactosaminyltransferase 2	B3GALNT2
DLAgn_00011390	1308.51634546491	0.052597824063597	0.652371116514216	at-rich interactive domain-containing protein 4b-like	ARID4B
DLAgn_00011400	646.967320111019	-0.0999976268833056	0.323862287519588	mitochondrial import receptor subunit tom20 homolog	TOMM20
DLAgn_00011410	424.583469214267	0.0155992948254548	0.885404849490339	---NA---	-
DLAgn_00011420	1580.03818057369	0.000764653770736679	0.992126013383175	interferon regulatory factor 2-binding protein 2-a	IRF2BP2
DLAgn_00011430	52.0936710122727	0.030223632774035	0.58520455696987	interferon- double-stranded rna-activated protein kinase-like	PKR1
DLAgn_00011440	1070.51315178	0.140324314453699	0.236530592996516	interferon- double-stranded rna-activated protein kinase-like	EIF2AK2
DLAgn_00011450	689.238664777876	0.0597928258098026	0.528803316442709	interferon- double-stranded rna-activated protein kinase-like	PKR1
DLAgn_00011460	700.410208118553	0.00821539413635753	0.760594676870461	interferon- double-stranded rna-activated protein kinase-like	PKR
DLAgn_00011470	702.515556163152	0.150292477547523	0.27942503344307	interferon- double-stranded rna-activated protein kinase-like	EIF2AK2
DLAgn_00011480	156.255757221353	-0.0286739827259875	0.818191532840003	coiled-coil domain-containing protein 75	GPATCH11
DLAgn_00011490	1356.92285883744	0.0615859223211084	0.587469191340204	heat repeat-containing protein 5b	HEATR5B
DLAgn_00011500	1211.97293696926	0.154568531792124	0.0852141796678109	striatin	STRN
DLAgn_00011530	556.832620846896	-0.0456605457534575	0.664245636163647	spastin isoform 2	SPAST
DLAgn_00011540	490.936128985698	-0.0909421559185038	0.433087203570131	mediator of cell motility 1	MEMO1
DLAgn_00011560	40.0884477880578	-0.00962420223114835	0.927179679207903	usick-kaufman syndrome	MKKS
DLAgn_00011570	11.2212940344702	-0.0727805711278468	NA	protein slx4ip-like	-
DLAgn_00011580	808.058651714874	0.0565149706577693	0.360276327209398	protein jagged-1	JAG1
DLAgn_00011610	23.1835366723386	-0.0291194630376468	0.715537744579595	serine palmitoyltransferase 3	SPTLC3
DLAgn_00011630	128.380497496176	0.930566697063858	0.0238035101663816	isthmin-1 isoform 2	ISM1
DLAgn_00011640	475.667587240809	-0.0632487860177379	0.539939975093777	threonine aspartase 1	TASP1
DLAgn_00011650	2360.15211401768	0.122182804355169	0.348678696337957	o-acetyl-adp-ribose deacetylase macrod2	MACROD2
DLAgn_00011660	150.422716899339	-0.0144662790573388	0.851034191834061	leucine-rich repeat transmembrane protein flrt3	FLRT3
DLAgn_00011680	22.8946740496498	0.0165485329220304	0.744050970026235	mad2l1-binding protein	MAD2L1BP
DLAgn_00011690	2289.99374392876	0.196657447925522	0.214717227855543	epoxide hydrolase 1-like	EPHX1L
DLAgn_00011700	27468.0284828374	0.0778678049057581	0.421956885672959	cystatin precursor	-
DLAgn_00011710	1325.63630012744	0.439876914345858	0.0455696398227723	glycine n-acyltransferase-like protein 3-like	GLYAT
DLAgn_00011720	48.5559499841284	-0.0459615265696834	0.508177805603865	glycine n-acyltransferase-like protein 3	GLYATL3
DLAgn_00011730	611.450020205207	0.0201660975927355	0.881321094227242	uncharacterized protein c20orf72-like	MGME1
DLAgn_00011740	2649.91074650854	-0.246441979019472	0.0352017235345155	sorting nexin-5-like	SNX5
DLAgn_00011750	7962.35225958724	0.0847130180459422	0.512631135445256	ribosome-binding protein 1-like	RRBP1
DLAgn_00011760	274.697206028257	0.0385729818039672	0.587754848771289	cofilin-2-like	-
DLAgn_00011790	181.528432693787	0.248665427009452	0.172900384494591	calpain-1 catalytic subunit-like	CAPN1
DLAgn_00011800	370.786996574261	-0.107279979871027	0.324948096969313	39s ribosomal protein mitochondrial precursor	MRPL14
DLAgn_00011810	1203.76119679195	-0.0516569813321178	0.668479330048832	transmembrane protein 63b-like	TMEM63B
DLAgn_00011820	103.038769521043	-0.1401788457315	0.240976964605227	zinc transporter zip9	SLC39A9
DLAgn_00011840	325.89597302326	-0.075803636360065	0.508263295813941	non-structural maintenance of chromosomes element 4 homolog a	NSMCE4A
DLAgn_00011880	126.456848361017	-0.0505872860170382	0.68815298019025	transforming acidic coiled-coil-containing protein 2-like isoform x9	TACC2
DLAgn_00011900	24.3932864897636	-0.860628903959649	0.00465040724849785	netrin receptor unc5b-like	UNC5B
DLAgn_00011910	205.639706848109	0.0343927084889129	0.789352338864271	equilibrative nucleoside transporter 3	SLC29A3
DLAgn_00011920	30027.1025538466	-0.187085920039531	0.167392518796244	proactivator polypeptide precursor	PSAP
DLAgn_00011930	546.138013104568	-0.017666131550753	0.896043764057807	28s ribosomal protein mitochondrial-like	MRPS6
DLAgn_00011940	1126.19401949487	-0.0137240415704466	0.880843700807134	nucleolar and coiled-body phosphoprotein 1	NOLC1
DLAgn_00011950	1194.16862904573	-0.02583470688964	0.841994335648079	calcium uptake protein mitochondrial-like	MICU1
DLAgn_00011960	1011.67872893362	-0.0174681264585744	0.899559281144036	calcium uniporter mitochondrial	MCU
DLAgn_00011970	4158.47568504635	-0.188436252499753	0.10311207664208	oncoprotein-induced transcript 3 protein	OIT3
DLAgn_00011980	3639.16350214122	-0.0769111836751994	0.306972194917965	group xiib secretory phospholipase a2-like	PLA2G12B
DLAgn_00012000	31.5883975734761	0.0133850546054614	0.913817102434624	camp and camp-inhibited cgmp 3 -cyclic phosphodiesterase 10a	PDE10A
DLAgn_00012020	13.3746990951333	-1.21929180571302	0.00696490243051993	proline-rich protein 18	PRR18
DLAgn_00012030	718.168601102934	0.0253928448569228	0.840694898693277	vesicle transport protein sft2a	SFT2D1
DLAgn_00012050	912.994837818997	-0.146679733586309	0.250474631857342	tyrosine-protein kinase mer-like	MERTK
DLAgn_00012060	432.669623039248	-0.0990665243438581	0.386268956723073	transmembrane protein 87b	TMEM87B
DLAgn_00012070	26.1513453818249	-0.0444990519426713	0.660819880517627	fibulin-7 isoform 1	FBLN7
DLAgn_00012080	113.213051750951	0.0106749987818683	0.919945799692438	zinc finger ccch domain-containing protein 6	ZC3H6
DLAgn_00012100	1475.92193570668	0.0536339311533464	0.574330546474282	integrin alpha-9	ITGA9
DLAgn_00012110	5667.89701220373	-0.0828120983747091	0.435466325167875	golgin subfamily a member 4	GOLGA4
DLAgn_00012130	191.336598132423	0.0902672089147135	0.456874556743958	dna mismatch repair protein msh6	MSH6
DLAgn_00012140	1637.87674392937	0.141679532779108	0.173418759133719	f-box only protein 11-like	FBXO11
DLAgn_00012150	2317.32129752663	0.299859251032647	0.0394551405065359	forkhead box protein n2	FOXN2
DLAgn_00012160	3011.78359202064	0.347508918837549	6.12727246239635e-06	klraq motif containing 1	PPP1R21
DLAgn_00012170	979.215687508744	0.0519759100033805	0.668479330048832	ston1-gtf2a1l readthrough transcript	STON1-GTF2A1L
DLAgn_00012180	15.0914018186196	-0.0380347188357811	0.588276969902457	luteinizing hormone receptor	GTH-RII
DLAgn_00012190	49.9136393176686	-0.00251792969176609	0.983317925681157	neurexin-1a-like isoform x9	NRXN1A
DLAgn_00012210	680.977717961436	-0.305501739035602	0.00231703516572136	endoplasmic reticulum lectin 1-like	ERLEC1
DLAgn_00012230	2897.1858536107	0.0113565363859758	0.924759719897319	proteasome activator complex subunit 4-like	PSME4
DLAgn_00012250	138.797868626338	-0.287494392100916	0.139814237612927	thrombospondin- partial	THBS2
DLAgn_00012270	334.640523340452	0.0169541518866413	0.799011317495562	mitogen-activated protein kinase kinase kinase 4 isoform 2	MAP3K4
DLAgn_00012280	30.0234981163048	0.0779226343054408	0.422914091500347	potassium channel subfamily k member 1-like	KCNK1
DLAgn_00012310	340.254411012057	-0.0238474214547887	0.466212213935557	probable methyltransferase tarbp1	TARBP1
DLAgn_00012320	15.2773741340246	-0.065577331620115	0.436323399466335	ferm domain-containing protein 6-like	FRMD1
DLAgn_00012330	1333.03744320242	-0.0173744696219615	0.897607507313985	protein fam135a-like	FAM135A
DLAgn_00012360	1444.53789797806	-0.0527801089324178	0.67256230118307	probable lysosomal cobalamin transporter	LMBRD1
DLAgn_00012420	589.856307939144	0.0717458554069798	0.547178176520611	phd finger protein 3-like	PHF3
DLAgn_00012450	73.3966924688384	0.138964763403454	0.253431774807693	dna primase large subunit-like	PRIM2
DLAgn_00012460	301.390747963031	0.10639024100088	0.374915443298554	ras-related protein rab-23-like	RAB23
DLAgn_00012470	87.4673606199937	0.0581189694624941	0.476904520888698	bag family molecular chaperone regulator 2	BAG2
DLAgn_00012480	1299.33467016023	0.176918412599599	0.215913638605084	zinc finger protein 451	ZNF451
DLAgn_00012490	1895.70798602921	-0.0307555307751398	0.836147452570205	dystonin isoform 1	DST
DLAgn_00012500	50.2012096244374	0.00972700006290553	0.915862838360178	dystonin-like isoform 2	DST
DLAgn_00012510	209.799130467818	0.0184582028420522	0.864065162864456	dystonin-like isoform x4	DST
DLAgn_00012540	179.517205274242	-0.0739217084983777	0.535046275782506	collagen alpha-1 chain-like	COL21A1
DLAgn_00012600	30.0987000170665	0.0254234366078066	0.814215883119257	muscular lmna-interacting protein	MLIP
DLAgn_00012610	362.523760257977	0.0293715770747656	0.82154493411947	leucine-rich repeat-containing protein 1	LRRC1
DLAgn_00012620	16.4197955039661	-0.130230081650018	0.220013687671452	transcription elongation factor b polypeptide 3-like	TCEB3
DLAgn_00012630	33.7998736387475	-0.0155752506809061	0.806015219876697	kelch-like protein 31-like	KLHL31
DLAgn_00012640	842.288939499839	-0.0906740183035071	0.462701564985209	glutamate-cysteine catalytic subunit	GCLC
DLAgn_00012650	47.7748100611815	-0.0326170607522572	0.479414958214559	polyunsaturated fatty acid elongase	-
DLAgn_00012660	2467.31193095688	0.136153231923887	0.230745651710285	f-box only protein 9	FBXO9
DLAgn_00012670	1026.35825829537	-0.075733941908305	0.438781874771529	intestinal cell (mak-like) kinase	ICK
DLAgn_00012680	14169.8355058599	0.147737982954603	0.267665183343788	glutathione s-transferase	-
DLAgn_00012690	243.934437422968	-0.288092592333779	0.112115738621958	transmembrane protein 14a-like	TMEM14A
DLAgn_00012700	171.344839802565	0.0829184282682686	0.438582205999465	1-acyl-sn-glycerol-3-phosphate acyltransferase epsilon	AGPAT5
DLAgn_00012710	110.012191661631	-0.88121427208092	0.0318103581877648	microcephalin	MCPH1
DLAgn_00012720	115.255387345255	-0.130838069658776	0.200996298456111	angiopoietin-2 isoform 1	ANGPT2
DLAgn_00012750	777.301094627356	-0.128378189576241	0.244139698999909	sphingomyelin synthase-related protein 1-like	SAMD8
DLAgn_00012790	20623.3459640484	0.253792535434171	0.136487620720315	adenosine kinase-like	ADKA
DLAgn_00012800	337.14485755538	0.00435837130690221	0.973599082040566	ap-3 complex subunit mu-1	AP3M1
DLAgn_00012810	39.7898140307602	-0.00754057166636836	0.934056481210059	vinculin-like isoform 3	VCL
DLAgn_00012820	33.3802134412909	0.676061235373592	0.100629206806465	urokinase-type plasminogen activator-like	PLAU
DLAgn_00012830	138.917044638996	-0.015217250387415	0.911208988840999	inhibitor of nuclear factor kappa-b kinase subunit alpha-like	CHUK
DLAgn_00012840	3150.40915489957	0.0580259937241011	0.641798259660429	er lipid raft associated 1	ERLIN1
DLAgn_00012850	14.4720505293021	-0.00301880696229659	0.961055384853401	sperm flagellar protein 1	SPEF1
DLAgn_00012860	45.4473402998053	-0.0190213480873597	0.856785710125307	disintegrin and metalloproteinase domain-containing protein 8-like	ADAM8A
DLAgn_00012870	180.090547669488	0.0102702902247037	0.927867074933942	zinc finger protein 511	ZNF511
DLAgn_00012900	234.253170170856	0.000414944407614403	0.997660539398639	fucu homolog	FUOM
DLAgn_00012910	2759.26669271605	-0.0949532393926706	0.358709305864652	enoyl- mitochondrial precursor	ECHS1
DLAgn_00012930	179.336350416272	-0.0394794600506111	0.65586122270571	mitochondrial gtpase 1	MTG1
DLAgn_00012940	386.252522605901	-0.285006721856187	0.0351910715015658	peroxisomal n -acetyl-spermine spermidine oxidase-like	PAOX
DLAgn_00012950	284.005100085327	0.942795449703404	0.00762233554070818	peroxisomal n -acetyl-spermine spermidine oxidase-like	PAOX
DLAgn_00012960	41.4501596085243	-0.056429808036921	0.561206049556613	ras association domain-containing protein 4	RASSF4
DLAgn_00012970	256.344876039679	0.24631470062773	0.133263027395696	protein depp-like	-
DLAgn_00012980	794.310165552436	-0.0450213856995936	0.709423423406626	cxc chemokine	CXCL9
DLAgn_00012990	18.741294083101	0.0572061059187091	0.43834398793592	transmembrane protein 72	TMEM72
DLAgn_00013000	2858.47173247344	-0.192531974614347	0.194788590441031	stromal cell-derived factor 1 precursor	CXCL12A
DLAgn_00013010	334.714288238046	-0.0685911497127039	0.566353791148714	dna excision repair protein ercc-6	ERCC6
DLAgn_00013040	155.995593604147	0.0135764826909352	0.916619943878389	v-set and transmembrane domain-containing protein 4-like	VSTM4A
DLAgn_00013050	1073.08298136103	0.0814466734821197	0.345411067670925	wd repeat- and fyve domain-containing protein 4	WDFY4
DLAgn_00013070	30.0303144323999	-0.00105757126411329	0.991485127901571	palmitoyltransferase zdhhc13-like	ZDHHC17
DLAgn_00013080	15.6254664288388	-0.039819489061573	0.630510252659598	rho gtpase-activating protein 22-like	ARHGAP22
DLAgn_00013090	18.7413265017112	0.013920590929263	0.874139220235419	mitogen-activated protein kinase 8b-like	MAPK8A
DLAgn_00013130	172.258835746011	0.107668500213586	0.397790259068576	anthrax toxin receptor 1-like	ANTXR1
DLAgn_00013140	1233.25660705249	-0.057659569659766	0.353916025043312	ribosomal rna processing 12 homolog ( cerevisiae)	RRP12
DLAgn_00013160	153.598893988241	-0.0122698191122601	0.927379981439391	probable palmitoyltransferase zdhhc16-like	ZDHHC16
DLAgn_00013170	147.979045797748	0.00107112243753315	0.992452937698532	histidine protein methyltransferase 1 homolog	METTL18
DLAgn_00013180	383.093233537506	-0.0329674234418967	0.786411934030635	suppressor of fused homolog	SUFU
DLAgn_00013190	190.567165729991	-0.0329528294893879	0.796224007775792	probable e3 ubiquitin-protein ligase trim8-like	TRIM8
DLAgn_00013200	429.814441529709	-0.443519677671831	0.0736198150794816	nucleoplasmin-like protein no29	NPM3
DLAgn_00013210	2928.54433626286	0.088005398576216	0.472166767874412	bifunctional protein ncoat isoform a	MGEA5
DLAgn_00013220	875.118146816309	-0.0206201730827892	0.729872086138858	peroxisome proliferator-activated receptor gamma coactivator-related protein 1-like	PPRC1
DLAgn_00013230	648.738432573688	0.047261075914556	0.708661495089506	lim domain-binding protein 1-like	LDB1
DLAgn_00013240	413.594284561433	-0.0250883875886632	0.834718143062816	prominin-3 precursor	PROM1
DLAgn_00013250	279.287491513796	-0.157680819079281	0.249580257682601	hermansky-pudlak syndrome 6 protein	HPS6
DLAgn_00013280	1653.58184628198	-0.406167830411942	0.064407266673517	cytochrome c oxidase assembly protein cox15 homolog	COX15
DLAgn_00013290	160.528469963337	-0.0623043550567856	0.596563858775221	copper homeostasis protein cutc homolog	CUTC
DLAgn_00013300	3893.2496208172	0.0604460761458678	0.6346114674864	canalicular multispecific organic anion transporter 1	ABCC2
DLAgn_00013320	28.4961788603138	-0.0170348696470926	0.798358646686545	rho gtpase-activating protein 19-like	ARHGAP19
DLAgn_00013330	114.256713432404	-0.040532933273902	0.739920945546687	slit homolog 1	SLIT1
DLAgn_00013350	923.511012545145	-0.00226597239952587	0.987089379495333	uncharacterized protein c10orf12 homolog	C1H10ORF12
DLAgn_00013360	38.5561703425621	-0.0976477863618306	0.375286551235758	ligand-dependent corepressor	LCOR
DLAgn_00013380	3198.51113974849	0.138591134726026	0.18522289385084	alpha- -sialyltransferase st3gal v	SIAT5-R
DLAgn_00013390	83.4042003914939	0.380375676420039	0.123805461818259	hermansky-pudlak syndrome 1 protein homolog	HPS1
DLAgn_00013430	4472.82064982433	-0.0371209670617912	0.28788304924555	aspartate cytoplasmic-like	GOT1
DLAgn_00013440	29.4609379520781	0.00350901827692185	0.97350995123147	homeobox protein nkx- -like	NKX2.3
DLAgn_00013460	2168.56895566018	0.232771914341443	0.0237827715158154	mitoferrin-2-like	SLC25A28
DLAgn_00013480	680.081134523666	0.480407625575236	0.0935089736251534	pyridine nucleotide-disulfide oxidoreductase domain-containing protein 2	PYROXD2
DLAgn_00013490	1766.22643068669	-0.196590435754241	0.168716246278239	tetratricopeptide repeat protein 31	-
DLAgn_00013530	218.677548445097	1.02246252288922	0.0143828065510124	secreted frizzled-related protein 5	SFRP5
DLAgn_00013550	4146.14011039307	-0.0472858546351157	0.685115301709518	arginine vasopressin-induced protein 1-like	AVPI1
DLAgn_00013560	72.1689651753515	-0.756602091604048	0.040666449836798	marvel domain-containing protein 1	MARVELD1
DLAgn_00013570	2962.59027748799	0.0624570263847322	0.627128331410203	phosphoglycerate mutase 1	PGAM1
DLAgn_00013580	720.050272548271	-0.0245976892470425	0.84508262742524	protein fam178a	FAM178A
DLAgn_00013590	1415.82095677291	0.107490457958249	0.389379140141803	wash complex subunit fam21-like	FAM21C
DLAgn_00013600	384.651824374778	0.0162022681691737	0.905091490088621	an1-type zinc finger protein 4-like	ZFAND4
DLAgn_00013610	1014.33403851365	-0.0431166271947817	0.720432579397792	e3 ubiquitin-protein ligase march8-like isoform 1	MARCH8
DLAgn_00013620	15.0666563622283	-0.0527703857815016	0.325533531613498	arachidonate 5-lipoxygenase	ALOX5
DLAgn_00013630	1472.33252826558	-0.19215775989846	0.203938698027622	graves disease carrier	SLC25A16
DLAgn_00013640	1007.16573289288	0.0561743660481204	0.65921001231688	methylcytosine dioxygenase tet1	TET1
DLAgn_00013650	214.070169795416	-0.0918480620897211	0.259570000253506	eukaryotic translation initiation factor 4e	IF4E
DLAgn_00013670	783.599792657625	-0.064254055129726	0.596746845780382	nfu1 iron-sulfur cluster scaffold mitochondrial-like	NFU1
DLAgn_00013680	3077.00739091353	0.0202561069028434	0.886654636458525	cell division cycle and apoptosis regulator protein 1	CCAR1
DLAgn_00013690	118.497470729839	-0.00377638313354651	0.976504324755404	storkhead-box protein 1-like	STOX1
DLAgn_00013700	1456.5431678183	0.0302991267155069	0.80938282416323	zinc finger protein 502	ZNF502
DLAgn_00013720	230.388896868933	0.391913013069153	0.0417092079245466	transmembrane protein 150a-like	BC014685
DLAgn_00013730	29095.3811725341	-0.0554550231791931	0.409283031523498	s-adenosylmethionine synthase isoform type-1	MAT1A
DLAgn_00013740	10.9914094700333	-0.0361316550370102	NA	redox-regulatory protein fam213a	FAM213A
DLAgn_00013750	2046.65125100603	0.0980079974564042	0.424072354300579	redox-regulatory protein fam213a	FAM213A
DLAgn_00013760	532.256786792577	-0.0612986451623529	0.464889516916817	sideroflexin 3	SFXN1
DLAgn_00013780	609.615914019741	0.041834975056641	0.061382979204952	leucine zipper tumor suppressor 2 homolog	LZTS2
DLAgn_00013790	2934.43156375055	-0.0100749635399797	0.968477179253528	semaphorin-4g-like	SEMA4G
DLAgn_00013800	1575.1776349909	-0.0556131374669035	0.613361216386067	apoptosis-stimulating of p53 protein 2	TP53BP2
DLAgn_00013810	435.302262767374	-0.117764804065014	0.347368852369351	exportin-5	XPO5
DLAgn_00013820	101.189694612982	0.0344751945097444	0.771575161808623	egf-containing fibulin-like extracellular matrix protein 1	EFEMP1
DLAgn_00013830	40.2638944471554	-0.0142654934567506	0.910044122520624	serine threonine-protein kinase mark1-like isoform 2	MARK1
DLAgn_00013880	674.366313409496	-0.17148027073175	0.157048483450812	myoferlin isoform x2	MYOF
DLAgn_00013890	455.226466044852	-0.123663566347949	0.18915950370882	poly(adp-ribose) glycohydrolase-like	PARG
DLAgn_00013900	478.550744390598	0.431964239372404	0.11227511520618	2-oxoglutarate dehydrogenase- mitochondrial-like	OGDHL
DLAgn_00013930	263.332915406384	-0.89794906643222	0.000724046631599777	rpe-retinal g protein-coupled receptor-like	RGR
DLAgn_00013940	360.927927728912	-0.238757396994887	0.168376574168986	leucine-rich immunoglobulin-like domain and transmembrane domain-containing protein 1-like	LRIT1A
DLAgn_00014020	142.940644461099	0.0340010848210005	0.70912846729891	cue domain-containing protein 2-a-like	CUEDC2
DLAgn_00014030	378.542312028457	-0.0476595671147911	0.663998401431209	factor inhibiting hypoxia-inducible factor 1 alpha	HIF1AN
DLAgn_00014050	72460.6137923393	-0.0433167749999146	0.488344704471768	acyl- desaturase	ACOD
DLAgn_00014060	40.9275185083715	-0.0217195329688148	0.860850380852658	trna (uracil -c )-methyltransferase homolog-b-like	TRMT2B
DLAgn_00014070	947.505858147228	-0.0589484434906952	0.637500933339519	dnaj homolog subfamily b member 12-like	DNAJB12
DLAgn_00014080	38.5698529587173	-0.00678439486692195	0.773875339714787	dna damage-inducible transcript 4	DDIT4
DLAgn_00014100	430.557283159788	-0.0140184631309708	0.915605272609906	peroxisomal leader peptide-processing protease-like	TYSND1
DLAgn_00014110	418.821734476786	-0.173713441200933	0.228280246352348	gtp-binding protein sar1b	SAR1B
DLAgn_00014120	1388.54897692871	-0.0375732574554687	0.773875339714787	inorganic pyrophosphatase	IPYR
DLAgn_00014130	1983.15971756542	0.0949717574809934	0.442078085510452	eukaryotic translation initiation factor 4e-binding protein 2	EIF4EBP2
DLAgn_00014140	29970.9397804704	0.0378014332507195	0.75015831181186	40s ribosomal protein s24	-
DLAgn_00014150	598.246183578866	0.383903088904332	0.0633229876705279	zinc finger miz domain-containing protein 1-like isoform 1	ZMIZ1A
DLAgn_00014160	450.80691599204	0.0545008982499791	0.653784076134244	peptidyl-prolyl cis-trans isomerase mitochondrial-like	PPIFA
DLAgn_00014170	1133.7771614432	-0.0320929493720981	0.820538223232344	zinc finger cchc domain-containing protein 24-like	ZCCHC24
DLAgn_00014180	3355.95865108802	-0.0796941779823545	0.427116154218453	annexin a11-like	ANXA11A
DLAgn_00014190	842.474054801466	-0.0363927696074595	0.774446218062579	disks large homolog 5	DLG5
DLAgn_00014210	28.203679825846	-0.125114427597729	0.118849356089301	leucine-rich repeat-containing protein c10orf11 homolog	1700112E06RIK
DLAgn_00014230	84.3298715417955	-0.0357122141724037	0.76337335989508	zinc finger protein 503-like	ZNF503
DLAgn_00014250	10162.3244947217	-0.00616143048722824	0.964707094662521	catechol-o-methyltransferase domain-containing protein 1	CMTD1
DLAgn_00014270	3399.93468501692	0.0314430016496432	0.791771317859063	voltage-dependent anion-selective channel protein 2	VDAC2
DLAgn_00014300	13.5925981104491	0.024628890713719	0.719358563850983	polymeric immunoglobulin receptor-like	CLM1
DLAgn_00014310	90.3525406447427	-0.0655428562590786	0.592490115463215	dna polymerase eta	POLH
DLAgn_00014320	802.257498838231	-0.415287222214058	0.0342487647118687	gtp-binding protein 2-like	GTPBP2
DLAgn_00014340	17.3180990484746	0.0402575258294961	0.31738997801578	neuroendocrine convertase 2	PCSK2
DLAgn_00014370	61.5733853459587	0.0569214344023862	0.334875453519113	pleckstrin	PLEK
DLAgn_00014380	13.35138310357	-0.0360479267493825	0.613081445209223	protocadherin-15-like isoform x1	PCDH15
DLAgn_00014390	58.6592254978702	-0.091041082546374	0.187604895193552	dickkopf-related protein 1-like	DKK1
DLAgn_00014400	27.7348570509197	-0.0121791168329881	0.871866171583058	cgmp-dependent protein kinase 1 isoform x1	PRKG1
DLAgn_00014420	2559.946462358	0.0195941548068925	0.889509968470149	phosphatidylcholine:ceramide cholinephosphotransferase 1	SGMS1
DLAgn_00014430	5350.40259173223	0.315959962140268	0.134279780006926	multiple inositol polyphosphate phosphatase 1-like	MINPP1B
DLAgn_00014440	3214.89621812035	0.512776797514456	0.0192894365055643	multiple inositol polyphosphate phosphatase 1-like	MINPP1B
DLAgn_00014450	1047.60745915605	0.276672354164132	0.0916971650787074	bifunctional 3 -phosphoadenosine 5 -phosphosulfate synthase 2-like	PAPSS2
DLAgn_00014460	1777.17673978982	0.167869795081351	0.122739267283882	phosphatidylinositol -trisphosphate 3-phosphatase and dual-specificity protein phosphatase pten-like isoform 2	PTEN
DLAgn_00014470	65.0763525287395	-0.0515299298830134	0.619240789798207	tumor necrosis factor receptor superfamily member 6 precursor	FAS
DLAgn_00014490	196.509584121558	-0.0349309706783895	0.760861188435207	inositol -triphosphate receptor-interacting	ITPRIP
DLAgn_00014500	917.495399038985	0.04917409215519	0.618155672989489	glutathione transferase omega-1	GSTO1
DLAgn_00014530	42.8647554230387	-0.0220096245207439	0.782904562822776	swi5-dependent recombination dna repair protein 1 homolog	SFR1
DLAgn_00014540	264.751467037544	0.0615444190339845	0.567222935045845	collagen alpha-1 chain	COL17A1
DLAgn_00014550	2298.43344016724	-0.166053824772986	0.213848579768578	ste20-like serine threonine-protein kinase-like	SLK
DLAgn_00014560	77.4838962837871	-0.0708411211324237	0.436256528411828	sh3 and px domain-containing protein 2a-like	SH3PXD2A
DLAgn_00014590	11.8467457789891	-0.00914316389696457	0.894281463154586	vps10 domain-containing receptor 3	SORCS3
DLAgn_00014610	438.810388411006	0.113156935185458	0.378407550883007	gamma-adducin-like isoform 1	ADD3
DLAgn_00014620	48.4153276545597	0.00188180467823741	0.988283273740825	max-interacting protein 1-like	MXI1
DLAgn_00014630	1476.15821722422	-0.0799132174021812	0.562187998952894	survival of motor neuron-related-splicing factor 30	SMNDC1
DLAgn_00014650	4621.93674562538	-0.128926250127137	0.291598198728025	bcl2 adenovirus e1b 19 kda protein-interacting protein 3	BNIP3
DLAgn_00014660	946.532564551485	-0.061831540312807	0.60307609491839	serine threonine-protein phosphatase 2a 55 kda regulatory subunit b delta isoform-like	PPP2R2D
DLAgn_00014680	546.893197577353	0.176951095312394	0.193686004030051	methylated-dna--protein-cysteine methyltransferase-like	MGMT
DLAgn_00014770	684.515624010298	-0.131592836377808	0.249621688077818	chromosome 10 open reading frame 137	C10H10ORF137
DLAgn_00014790	785.403172869384	0.261804304529203	0.112456914799846	c-terminal-binding protein 2 isoform 1	CTBP2
DLAgn_00014800	412.013632808395	-0.280974684883037	0.0215431186586225	ubiquitin thioesterase zranb1	ZRANB1
DLAgn_00014810	920.909233870743	-0.0871825560098045	0.416123149952519	brisc complex subunit abro1	FAM175B
DLAgn_00014820	424.540475632935	-0.343070046627274	0.0886873474478944	methyltransferase-like protein 10	METTL10
DLAgn_00014830	1152.53648227221	0.0153727553252602	0.899876405425153	protein fam53b-like	FAM53B
DLAgn_00014850	622.887146165203	0.00155654417362658	0.991222041351275	carbohydrate sulfotransferase 15-like	CHST15
DLAgn_00014860	197.84618037452	-0.11040208333215	0.0946134701353601	g-protein coupled receptor 26-like	GPR26
DLAgn_00014890	56.4778506717007	0.0134710555940019	0.896330070606193	homeobox protein hmx3-a-like	HMX3
DLAgn_00014900	403.850189634475	-0.165816790923862	0.230430742173449	zinc finger protein pegasus	IKZF5
DLAgn_00014910	223.930654100091	-0.00306354020628429	0.97769863639064	deleted in malignant brain tumors 1	DMBT1
DLAgn_00014920	82727.0760264935	-0.383704769291258	0.0383472290172584	angiotensinogen precursor	AGT
DLAgn_00014930	664.112913904927	-0.0832086198036225	0.3874909187083	conserved oligomeric golgi complex subunit 2	COG2
DLAgn_00014960	100.053474095645	0.0706868450547611	0.544541808840448	progesterone-induced-blocking factor 1	PIBF1
DLAgn_00014970	180.769791607821	-0.0562381075948248	0.636517696329588	exosome complex exonuclease rrp44	DIS3
DLAgn_00014990	50.5471215334796	0.0478460872015108	0.674577786009444	mitotic-spindle organizing protein 1-like	MZT1
DLAgn_00015010	259.249396291525	-0.101815685985709	0.352416854764658	ubiquitin-associated domain-containing protein 2-like	UBAC2
DLAgn_00015020	373.016388466421	-0.0928334126319352	0.45294945694509	ankyrin-3 isoform 1	ANK3
DLAgn_00015030	1005.91063778571	0.0674729566061157	0.531036156179252	coiled-coil domain-containing protein 6	CCDC6
DLAgn_00015040	34.7301346934387	0.0171092782509563	0.860850380852658	monocarboxylate transporter 9	SLC16A9
DLAgn_00015050	45.9684889172437	-0.0870702358110066	0.426813018347413	protein fam13c-like	FAM13C
DLAgn_00015060	9.82095022876068	0.0161380311268043	NA	phytanoyl- hydroxylase-interacting	PHYHIPL
DLAgn_00015070	177.439292491548	-0.26545869662832	0.0450152482161093	protein bicaudal c homolog 1	BICC1
DLAgn_00015080	1365.01836000587	-0.170362637900149	0.220660088332059	ubiquitin-conjugating enzyme e2 2	UBE2D1
DLAgn_00015160	88.0073480141753	-0.0305043168303327	0.763983632657605	prolyl 4-hydroxylase subunit alpha-1-like	P4HA1
DLAgn_00015180	1177.48088240639	0.0143649446247317	0.89596885264181	uncharacterized protein loc101163599	-
DLAgn_00015190	319.444200717383	-0.0859100607610341	0.411135495247985	ecdysoneless homolog	ECD
DLAgn_00015200	155.593229489851	-0.18052224159185	0.207033352747818	protein fam149b1-like	FAM149B1
DLAgn_00015210	611.018116008104	-0.0173658614615138	0.916371314259261	dnaj homolog subfamily c member 9-like	DNAJC9
DLAgn_00015240	454.148370613511	0.0855654116109756	0.484642633973413	serine-rich coiled-coil domain-containing protein 2 isoform x1	CCSER2
DLAgn_00015250	430.150824934267	0.834590756499613	0.00647243927306381	glutamate receptor delta-1 subunit-like	GRID1
DLAgn_00015260	1138.22135832261	0.00250624342765375	0.985834502997121	wings apart-like protein homolog	WAPAL
DLAgn_00015280	407.397500989057	-0.0429923590747211	0.709812957325372	pleckstrin homology domain-containing family a member 1	PLEKHA1
DLAgn_00015290	95.0448496525704	0.0904395285069756	0.462832746490557	phosphatase and actin regulator 2	PHACTR2
DLAgn_00015300	341.47597877711	-0.00921005357801183	0.946794802669086	splicing factor 3b subunit 5	SF3B5
DLAgn_00015320	25.8345121585333	0.0636991331297971	0.446247028775404	regulator of g-protein signaling 17-like	RGS17
DLAgn_00015330	99.4332769876971	0.000501807008212049	0.997695620392146	pecanex-like protein 2	PCNXL2
DLAgn_00015350	1831.90915057052	-0.0117215912861085	0.918689312135287	mitogen-activated protein kinase kinase kinase mlk4-like	KIAA1804
DLAgn_00015370	2976.93992838526	0.339141182331762	0.0530304398060228	interferon gamma receptor alpha chain	CRFB17
DLAgn_00015380	9.11756183526847	-0.0207334642408829	NA	uncharacterized protein loc101480770	-
DLAgn_00015410	4367.80350907172	-0.0185427256650012	0.886388777539333	atl2 protein	ATL2
DLAgn_00015420	719.98955034187	-0.164691514566041	0.228655340165009	equilibrative nucleoside transporter 1-like	MGC68732
DLAgn_00015430	170.478158972293	-0.0131053251975554	0.921407262936433	zinc finger protein 135-like	-
DLAgn_00015440	371.604452630846	0.125913163183015	0.348289967685858	adenylosuccinate synthetase isozyme 2	ADSS
DLAgn_00015460	66.1050099203199	-0.0185963608671687	0.860850380852658	zinc finger protein 238-like	ZBTB18
DLAgn_00015480	770.657338846218	-0.0219943410008242	0.821104362632158	rac-gamma serine threonine-protein kinase	AKT3
DLAgn_00015490	591.231226485494	0.0551583663232335	0.640627042934491	serologically defined colon cancer antigen 8 homolog	SDCCAG8
DLAgn_00015500	466.496778758504	-0.298376710249087	0.10813474715015	tumor necrosis factor alpha-induced protein 3	TNFAIP3
DLAgn_00015510	1124.08969918264	0.433420465192491	0.00730437034591387	p53 apoptosis effector related to pmp-22	PERP
DLAgn_00015520	1323.98266466262	0.154850474435885	0.24242146906477	transmembrane protein 26-like	TMEM26
DLAgn_00015530	794.641594798046	-0.144798748878809	0.224669395762212	at-rich interactive domain-containing protein 5b-like	ARID5B
DLAgn_00015540	46.9531415572324	0.0278458225685243	0.679814889691375	rhotekin 2	RTKN2
DLAgn_00015550	409.748172743684	-0.107418774570222	0.407531208958107	centrosomal protein of 170 kda	CEP170
DLAgn_00015560	3965.71714793718	0.272561348091198	0.107532522558314	protein kinase c inhibitor aswz variant 5	HINT1
DLAgn_00015570	46.8118999605371	0.0188377675265663	0.85616842954189	complex iii assembly factor lyrm7	LYRM7
DLAgn_00015580	53.3766053662355	-0.0923947658856573	0.362894156235978	cytoplasmic dynein 2 light intermediate chain 1	DYNC2LI1
DLAgn_00015590	1244.95110211521	0.576946999029441	0.0252987107677124	atp-binding cassette sub-family g member 5	ABCG5
DLAgn_00015600	1593.52787910259	0.0763080576417835	0.42692471270016	atp-binding cassette sub-family g member 8	ABCG8
DLAgn_00015610	2949.51629054804	-0.305623734607686	0.0297204193474041	leucine-rich ppr motif-containing mitochondrial	LRPPRC
DLAgn_00015620	181.473127706882	0.128434828142829	0.294926068810144	zinc finger hit domain-containing protein 2	ZNHIT2
DLAgn_00015630	480.995918648778	-0.268638970400797	0.0962245686041434	protein phosphatase 1b isoform 3	PPM1B
DLAgn_00015640	42.4144024441167	-0.0807141476326428	0.438643862091126	---NA---	-
DLAgn_00015660	248.837992215212	0.329472185522051	0.0608880205174588	neutral and basic amino acid transport protein rbat	SLC3A1
DLAgn_00015670	772.523976502598	0.0345677570097605	0.740114847081639	prolyl endopeptidase-like	PREPL
DLAgn_00015680	379.225865944627	-0.601474417862532	0.00416445348029655	calmodulin-lysine n-methyltransferase	CAMKMT
DLAgn_00015690	111.259588332079	0.0214162217250632	0.864731061208159	monoacylglycerol lipase abhd12-like	ABHD12
DLAgn_00015720	123.704446128492	0.158749083774192	0.236854822633564	s1 rna-binding domain-containing protein 1	SRBD1
DLAgn_00015730	3478.02092439054	-0.00379192492843842	0.941596781289899	iclp2 protein	CD74B
DLAgn_00015740	752.175808356738	-0.172487963778366	0.199097078275831	uncharacterized protein loc100220927	-
DLAgn_00015750	51.3483038757811	-0.106729913983803	0.34136811152099	inactive phospholipase d5-like	PLD5
DLAgn_00015760	568.88747371886	-0.0821243311636336	0.496797106107435	coiled-coil domain-containing protein 104	CCDC104
DLAgn_00015770	2667.95717903394	-0.0305465694371759	0.810335975691777	serine threonine-protein phosphatase 4 regulatory subunit 3-b-like	SMEK2
DLAgn_00015780	658.835219524382	-0.16260498302614	0.219788307441471	polyribonucleotide nucleotidyltransferase mitochondrial	PNPT1
DLAgn_00015790	44.1474242246931	0.0620181999216119	0.53647646322604	girdin isoform x2	CCDC88A
DLAgn_00015800	222.300054534866	0.402591626429059	0.0081228915165776	calcium calmodulin-dependent protein kinase type ii subunit gamma-like isoform 2	-
DLAgn_00015840	76.6184571700443	-0.107267913819334	0.376935157267481	protein-cysteine n-palmitoyltransferase hhat isoform 1	HHAT
DLAgn_00015860	525.354494382741	-0.0693979662496068	0.533116165610841	mitochondrial ribosomal protein 63	MRP63
DLAgn_00015870	2599.23720159238	0.0568585136541505	0.640823157187435	cytochrome p450 3a40-like	CYP3C4
DLAgn_00015880	166.047129650113	0.0267133813548467	0.834718143062816	desumoylating isopeptidase 2-like	DESI2
DLAgn_00015890	97.5781697422613	-0.0624439062204357	0.498261132407928	peptide chain release factor 1- mitochondrial-like	MTRF1L
DLAgn_00015900	14.9772411023307	0.0125985388236542	0.858461622777507	f-box only protein 5	FBXO5
DLAgn_00015920	281.321073178928	-0.0749325908772507	0.54821098906711	anaphase-promoting complex subunit 1-like	ANAPC1
DLAgn_00015930	487.036026525487	0.151395135492286	0.257190477856247	bcl-2-like protein 11 isoform 1	BCL2L11
DLAgn_00015940	1339.107305223	-0.00342333542645447	0.927474977582134	monocarboxylate transporter partial	SLC16A12
DLAgn_00015950	5404.50587415133	-0.0425119264132105	0.702273629643886	pantothenate kinase 1	PANK1
DLAgn_00015960	411.593941508346	0.0985196007646441	0.185105156302863	uncharacterized oxidoreductase -like	-
DLAgn_00015970	114.74905988169	0.171982588775168	0.193912827452634	nephrocystin-1 isoform 1	NPHP1
DLAgn_00016000	1055.46921240439	0.0880142651120637	0.438845006194798	28s ribosomal protein mitochondrial	MRPS5
DLAgn_00016020	127.20380577995	-0.284529425721792	0.102731741951431	uncharacterized protein loc101483092	-
DLAgn_00016030	107.392821472959	0.0343857722835944	0.794215427413984	thump domain-containing protein 2-like	THUMPD2
DLAgn_00016040	2167.20220279076	0.0108431813326401	0.938611982759638	mitogen-activated protein kinase kinase kinase kinase 3-like isoform 1	MAP4K3
DLAgn_00016060	4755.54938916962	0.204975523838693	0.105635652371457	sialin	SLC17A5
DLAgn_00016070	21.2179504606336	-0.0533467576909111	0.444803329894297	elongation factor 1-alpha 1-like	EEF1A1
DLAgn_00016090	17.9731455260055	-0.00249082833697689	0.970610349694432	potassium voltage-gated channel subfamily kqt member 5-like	KCNQ5
DLAgn_00016110	291.769251993874	0.169129416016322	0.204240384738191	wd repeat-containing protein 92	WDR92
DLAgn_00016120	4573.92172096749	-0.0557657756678436	0.671394273459979	rna-binding protein pno1	PNO1
DLAgn_00016130	763.123514390719	-0.256271597084093	0.118705729330893	nuclear nucleic acid-binding protein c1d	C1D
DLAgn_00016140	187.031470531524	0.0306266801617499	0.800233858816519	ewing s tumor-associated antigen 1 homolog	ETAA1
DLAgn_00016150	736.813789728368	0.0364855099001861	0.779135049048441	homeobox protein meis1	MEIS1
DLAgn_00016160	378.758347940421	0.0921213165738788	0.438845006194798	sprouty- evh1 domain-containing protein 2	SPRED2
DLAgn_00016170	1640.51317643778	0.0562979113845021	0.647438689895	actin-related protein 2-a	ACTR2B
DLAgn_00016190	22.4399260426282	-0.0624747219704584	0.486659884222601	aftiphilin-like isoform x1	AFTPH
DLAgn_00016200	184.668783244272	0.220250156882553	0.102290853688128	zinc finger protein 227	ZNF214
DLAgn_00016210	138.636511871032	-0.0218962807334848	0.874237695570036	zinc finger protein 850-like	ZNF274
DLAgn_00016220	75.5461104166161	-0.0419174364461646	0.714798119556756	thap domain-containing protein 4 isoform x1	THAP4
DLAgn_00016230	75.6515939672157	0.0312024512437264	0.80591593728168	zinc finger protein 182	ZNF182
DLAgn_00016240	1085.25968102064	0.0252426181938859	0.822192115310759	galectin-related protein	LGALSL
DLAgn_00016250	76.2711556410146	0.037499812482306	0.664921500147045	abc transporter g family member 20-like	ABCH1
DLAgn_00016260	75.4293902331534	-0.1298564916438	0.271756193291486	e3 ubiquitin-protein ligase pellino homolog 1-like	PELI1
DLAgn_00016280	2157.76642482736	0.0949487220228082	0.442094332063459	utp--glucose-1-phosphate uridylyltransferase-like	UGP2
DLAgn_00016290	98.132445793958	0.307469039587138	0.104757445224545	malate cytoplasmic	MDH1B
DLAgn_00016300	29.8893272466783	-0.0111440678343427	0.927474977582134	wd repeat-containing and planar cell polarity effector protein fritz homolog	WDPCP
DLAgn_00016320	508.294793182565	-0.0533688786807863	0.662815562814883	eh domain-binding protein 1	EHBP1
DLAgn_00016330	2576.24755835639	0.0946414682597174	0.38495383223392	udp- c:betagal beta- -n-acetylglucosaminyltransferase 2-like	B3GNT2B
DLAgn_00016360	1459.13823372537	-0.0701466858147924	0.563993757963123	zgc:92345 protein	FAM96B
DLAgn_00016370	233.992616991228	0.0554814366771571	0.506357293342775	was wasl-interacting protein family member 1-like	WIPF1
DLAgn_00016380	129.933204995674	0.366994203911066	0.0441828167099261	integral membrane protein gpr155-like	GPR155
DLAgn_00016400	647.375954576781	-0.0350410045488493	0.785768110493705	cadherin 5	CDH5
DLAgn_00016410	331.187148670573	-0.063967818888567	0.566875224644642	metaxin 2	MTX2
DLAgn_00016460	1311.02574549881	-0.129280357535131	0.259396958215944	protein lunapark-b	LNPB
DLAgn_00016480	16.7950647702261	0.00644341941508994	0.946020114797252	cdh11 protein	CDH11
DLAgn_00016490	114.623564186514	-0.0606377494282234	0.609799341435355	regulator of differentiation 1	PTBP3
DLAgn_00016520	1111.70002518854	-0.0558169150104779	0.636857576079384	cell division cycle 5-like protein	CDC5L
DLAgn_00016530	160.733637649975	-0.120629367439338	0.331513831929687	transcription initiation protein spt3 homolog	SUPT3H
DLAgn_00016560	441.400453208506	-0.0782548811896511	0.479244893998559	pleckstrin homology domain-containing family a member 3	PLEKHA3
DLAgn_00016590	997.795496544671	-0.0434378587885341	0.717836311449257	nck-associated protein 1	NCKAP1
DLAgn_00016600	121.059140274164	-0.00617350377615349	0.960703758033582	dual specificity protein phosphatase 19-like	DUSP19
DLAgn_00016620	1233.70259543454	-0.0826403845985714	0.47059576473259	zinc finger ccch domain-containing protein 15	ZC3H15
DLAgn_00016630	660.110734878413	0.146364509198856	0.234345494953912	rna-binding protein 45	RBM45
DLAgn_00016640	564.211414786613	-0.0964674535722195	0.132724139475532	cytochrome c	CYCSB
DLAgn_00016650	43.7904660780704	0.742677587789663	0.0514434720111816	gap junction alpha-5	CX45.6
DLAgn_00016660	268.075632500661	0.118608100075335	0.359739917424291	kinesin-like protein kif20b	KIF20B
DLAgn_00016680	30.5323001530911	-0.0108667619257953	0.916240488714776	brefeldin a-inhibited guanine nucleotide-exchange protein 3-like	KIAA1244
DLAgn_00016700	216.621747259652	-0.285345656824978	0.110313953284069	fam36a	FA36A
DLAgn_00016710	22.9915400319484	0.0342871400598776	0.61712319241236	high affinity choline transporter 1-like	-
DLAgn_00016750	7546.30137415897	-0.0660572298527664	0.494848867707321	hypoxia-inducible factor 2 alpha	EPAS1B
DLAgn_00016770	140.141685217542	0.0567472840008073	0.650631314189383	protein kinase c epsilon type	PRKCE
DLAgn_00016780	40.2078494248755	0.0125178550441727	0.902738834241012	attractin-like protein 1-like	ATRNL1
DLAgn_00016790	3477.33432748942	-0.0381585454234109	0.616388022131055	gdnf family receptor alpha-1-like	GFRA1
DLAgn_00016810	9504.00710771354	-0.463772071923194	0.00813666420340563	uncharacterized protein loc101463937	-
DLAgn_00016880	9190.6674704807	0.301662646227335	0.038334823784857	carbonyl reductase	HSD20B
DLAgn_00016890	220.413512124097	-0.176669797921423	0.215114915307973	set domain-containing protein 4	SETD4
DLAgn_00016900	332.474160764788	0.312482258812874	0.0828839420964154	quinone oxidoreductase-like protein 1	CRYZL1
DLAgn_00016910	743.197147140204	0.158557602201944	0.117999760685679	intersectin-1 isoform x1	ITSN1
DLAgn_00016940	57.1582772885566	-0.500225702173915	0.0633229876705279	pyridoxal kinase-like	PDXKA
DLAgn_00016960	67.7752266625516	-0.00280233992040171	0.978347812398548	inactive ubiquitin carboxyl-terminal hydrolase 54	USP54
DLAgn_00016970	344.394825906592	0.104710336876115	0.407856814683187	low quality protein: multimerin-2	MMRN2
DLAgn_00016980	28431.333671306	0.0394784995927213	0.739417430182035	ribosomal protein s27a	RPS27A
DLAgn_00017000	24.1501709052991	-0.00742726754683346	0.941511300992086	nuclease harbi1-like	-
DLAgn_00017010	19393.1095618012	-0.0384123025276822	0.772875187495446	reticulon-4-like isoform 1	RTN4
DLAgn_00017020	78.1026912036468	0.00723885211127599	NA	echinoderm microtubule-associated 5	EML5
DLAgn_00017040	68.7585335382126	0.0559485024762137	0.454743413339118	protein nlrc3-like	-
DLAgn_00017050	37.7110519121385	0.119122720798568	0.135969670801542	protein nlrc3-like	-
DLAgn_00017060	2529.28967902366	0.0171610316401187	0.900184957724549	spectrin beta non-erythrocytic 1 isoform 1	SPTBN1
DLAgn_00017070	109.194833446854	0.0257197230273204	0.842935834092794	spectrin beta brain 1 isoform 2	SPTBN1
DLAgn_00017100	501.773577238096	-0.0325236265987806	0.799011317495562	zinc transporter 6	SLC30A6
DLAgn_00017120	52.0971681905793	-0.0079895984582738	0.917401803119972	protein znf365-like	ZNF365
DLAgn_00017130	401.535358157862	-0.198996452144923	0.180111965165396	2-aminoethanethiol dioxygenase	ADO
DLAgn_00017150	98.3286589514391	0.0186032862517795	0.767326720369928	kinesin-like protein kif11-like	KIF11
DLAgn_00017160	1060.1220356256	0.0588536412663124	0.631336883146292	solute carrier family 22 member 15-like	SLC22A15.2
DLAgn_00017180	23282.3875578877	0.0528520395572237	0.576286097958377	cd48 antigen precursor	SLAF7
DLAgn_00017190	776.656246711894	0.124392420496731	0.22079663135073	tbc1 domain family member 12	TBC1D12
DLAgn_00017230	14613.3116218738	0.172801960301633	0.125048234693162	protein phosphatase 1 regulatory subunit 3c	PPP1R3CA
DLAgn_00017240	37.0605633132022	-0.0244385662051879	0.820538223232344	probable e3 ubiquitin-protein ligase hectd2	HECTD2
DLAgn_00017250	303.021727531025	0.0253891970734912	0.842620874750849	polycomb group ring finger protein 5	PCGF5
DLAgn_00017290	50.1215148259992	0.0239275865656863	0.690064688365661	condensin-2 complex subunit d3	NCAPD3
DLAgn_00017310	25.1700549085218	0.0200089981647597	0.842884583018625	uncharacterized protein loc793688	-
DLAgn_00017320	951.136931097672	-0.00307486657303286	0.982695097829281	ras and rab interactor 2	RIN2
DLAgn_00017330	14.4554682227385	-0.0108319012815669	0.897327925453415	sodium potassium calcium exchanger 3-like	SLC24A3
DLAgn_00017340	484.083901218259	-0.103038148567675	0.389907185950715	uncharacterized protein loc101470616	HEBP2
DLAgn_00017350	945.580028520595	0.00580601366314334	0.964707094662521	bone morphogenetic protein receptor type-1a-like	BMPR1AA
DLAgn_00017380	85.1768704692234	0.139061059306062	0.223968745188828	prolyl-trna synthetase associated domain-containing protein 1-like	PRORSD1
DLAgn_00017390	1188.79365600428	-0.178717237155165	0.155750445946493	vacuolar protein sorting 8 homolog	VPS8
DLAgn_00017410	201.817563824332	0.0945547657245286	0.440417549209076	zinc finger protein zic 5-like	ZIC5
DLAgn_00017420	1014.20789560654	-0.050734609123345	0.664245636163647	propionyl- carboxylase alpha mitochondrial-like	PCCA
DLAgn_00017430	2940.49232333889	-0.0281083643237293	0.797120435285788	transmembrane 9 superfamily member 2	TM9SF2
DLAgn_00017440	58.9527017424401	-0.00391612131999519	0.970610349694432	piezo-type mechanosensitive ion channel component 1	PIEZO1
DLAgn_00017460	37.2670268103302	0.0510255065605192	0.591901964290511	dna replication factor cdt1	CDT1
DLAgn_00017470	2380.6809696742	-0.169042802730825	0.225816845589568	adenine phosphoribosyltransferase	APRT
DLAgn_00017480	443.478593470891	-0.0253745838740504	0.816523292350437	thymidine kinase mitochondrial	TK2
DLAgn_00017490	278.659997517754	0.0791220772950515	0.531061172050976	spermatogenesis-associated protein 2	SPATA2
DLAgn_00017500	601.809955570341	-0.195684454145279	0.206026277688833	nuclear valosin-containing	NVL
DLAgn_00017510	1280.82771574251	-0.0777193265290122	0.529992161804714	sphingolipid delta -desaturase des1	DEGS1
DLAgn_00017520	554.475209462768	-0.105615212372717	0.399806188900979	f-box only protein 28-like	FBXO28
DLAgn_00017530	458.854681313426	-0.0758582933322052	0.325407193833384	dna-directed rna polymerases i and iii subunit rpac1	POLR1C
DLAgn_00017550	3477.1051990954	-0.0476353324312729	0.701146598083848	bifunctional heparan sulfate n-deacetylase n-sulfotransferase 2-like	NDST2
DLAgn_00017560	36.8127770243724	-0.0451693501304141	0.648402308499898	---NA---	-
DLAgn_00017570	1564.63795886833	0.0155182648850134	0.899314359304924	zinc finger swim domain-containing protein 8	ZSWIM8
DLAgn_00017580	78.5148029549505	-0.00868021290245153	0.671426984064136	neurotrypsin-like	PRSS12
DLAgn_00017590	356.508545949044	-0.209337574702874	0.071741594741792	coiled-coil-helix-coiled-coil-helix domain-containing protein 1	CHCHD1
DLAgn_00017610	1813.14984327598	0.147189283506528	0.143951200644925	aldose 1-epimerase	GALM
DLAgn_00017620	7461.29307293481	0.135329619415211	0.26402966826141	mannan-binding lectin serine protease 1-like	MASP1
DLAgn_00017630	66.6502039711985	-0.042947062817699	0.625176787561709	clarin 1	CLRN1
DLAgn_00017650	42.0296785693579	-0.0138406422226764	0.901580514451898	heterogeneous nuclear ribonucleoprotein l-like	HNRPLL
DLAgn_00017670	976.079236793918	-0.0564273344152365	0.653741011726173	eukaryotic translation initiation factor 2a	EIF2A
DLAgn_00017690	192.793771962867	0.00868827804328619	0.910760876977812	serine threonine kinase cdc2	CDC2
DLAgn_00017700	215.064369234292	-0.0383835209500577	0.763269440773206	cytoplasmic trna 2-thiolation protein 2-like	CTU2
DLAgn_00017710	14909.0220429522	-0.126861682881637	0.303620262452404	coagulation factor x-like isoform x1	F10
DLAgn_00017720	14591.6376394993	0.162369441852982	0.197316569319118	mannan-binding lectin serine protease 1-like	MASP1
DLAgn_00017750	146.20642927	0.381461917399233	0.0798837517338564	lymphoid-specific helicase-like	HELLS
DLAgn_00017760	3366.76826164775	-0.234389905672915	0.150284293362992	ras-related protein orab-1	RAB1A
DLAgn_00017770	222.026159334998	0.0495384723374339	0.634423597648465	centrosomal protein of 68 kda	CEP68
DLAgn_00017780	809.310128052724	0.0976082669002908	0.34023532460072	upf0369 protein c6orf57 homolog	C4H6ORF57
DLAgn_00017820	256.187094620622	-0.124634251303681	0.218275033858154	f-box wd repeat-containing protein 4	FBXW4
DLAgn_00017830	18.058396268526	0.0665734074953723	0.397134737352764	---NA---	-
DLAgn_00017840	548.710361492383	-0.117740582152828	0.308849708564689	ww domain binding protein 1-like isoform x1	WBP1LB
DLAgn_00017850	1017.73032650686	0.0857617876506325	0.39582073722352	cytosolic purine 5 -nucleotidase-like	NT5C2
DLAgn_00017860	176.610684986046	0.143155588656552	0.235296509947307	upf0693 protein c10orf32 homolog	C26H10ORF32
DLAgn_00017900	1866.72385381256	-0.200430569859457	0.157048483450812	ring finger protein 166	RNF166
DLAgn_00017910	18.029139944464	-0.00483148063547579	0.961371747437038	uncharacterized protein loc101471263 isoform x1	-
DLAgn_00017930	6188.76682296152	0.0465864380402161	0.699610374069236	collagen alpha-1xiii chain	CODA1
DLAgn_00017940	793.401363256896	-0.0183607180600683	0.8875798071308	collagen alpha-1xiii chain	CODA1
DLAgn_00017960	303.339362989421	-0.125436913015944	0.147599673479319	core histone macro- -like	H2AFY2
DLAgn_00017970	1538.85448648359	-0.209163184396098	0.0432570352732688	golgi-specific brefeldin a-resistance guanine nucleotide exchange factor 1	GBF1
DLAgn_00017990	6225.01588855943	-0.100042503162591	0.259506261939347	inactive pancreatic lipase-related protein 1	PNLIPRP1
DLAgn_00018000	80.8355930442983	0.0351435298116315	0.76788764186902	heat shock 70 kda protein 12a	HSPA12A
DLAgn_00018050	1953.79478270703	-0.0623226875676072	0.585767107793751	v-type proton atpase subunit brain isoform-like	ATP6V1B2
DLAgn_00018100	767.595945418271	-0.0160755194289385	0.901279006659392	pdz domain-containing protein 8	PDZD8
DLAgn_00018130	43.1880349663135	0.041317925078864	0.55400866758055	exonuclease 1	EXO1
DLAgn_00018140	1007.61778996817	-0.0887182593332328	0.412242998431803	protein yipf4-like	YIPF4
DLAgn_00018150	3528.19950757398	-0.128117992903376	0.234610235105986	baculoviral iap repeat containing 6	BIRC6
DLAgn_00018160	1200.4568575233	-0.689987078413685	0.00274750892656345	tetratricopeptide repeat domain 27	TTC27
DLAgn_00018180	1673.07027952232	0.288104068124884	0.0378724561471097	latent-transforming growth factor beta-binding protein 1-like	LTBP1
DLAgn_00018190	397.76649193453	0.0330022702187081	0.793894348090101	ras guanyl-releasing protein 3	RASGRP3
DLAgn_00018200	1747.06287933546	-0.102105919459647	0.346726810072785	cadherin-1-like	CDH1
DLAgn_00018230	442.60992420767	0.0576358731642687	0.642238576377534	zinc finger protein 318	ZFP318
DLAgn_00018250	1606.81257632848	0.0952284380505686	0.422914091500347	protein fam98a	FAM98A
DLAgn_00018260	60.0502364327102	0.0140755253249419	0.907626626465161	tight junction-associated protein 1-like	MGC130982
DLAgn_00018300	403.135945974305	0.126173402432366	0.237761562734623	serine threonine-protein kinase vrk1-like	VRK1
DLAgn_00018320	431.072456838817	-0.0929575543381237	0.466583190502075	galactocerebrosidase precursor	GALC
DLAgn_00018400	85.5425754428255	-0.0192480353467143	0.503751845191025	zgc:174320 protein	-
DLAgn_00018440	409.966808363696	-0.111117417947487	0.328705225759802	endoribonuclease dicer	DICER1
DLAgn_00018460	563.334871247614	0.0809755237694783	0.506561004330939	calmin delta	CLMN
DLAgn_00018480	621.716331372569	0.0490435218154766	0.696722871057194	nesprin-3 isoform x2	SYNE3
DLAgn_00018530	169.08597103367	0.0985214405038074	0.37123239651711	uncharacterized protein loc641487	-
DLAgn_00018540	669.199708997313	-0.0218496429905661	0.849655079426751	mitogen-activated protein kinase kinase kinase 7-like	MAP3K7
DLAgn_00018550	2587.04864852204	0.784910594049316	0.0325400805270971	disheveled-associated activator of morphogenesis 1	DAAM1
DLAgn_00018570	558.032253489961	-0.0560764956977752	0.645256468328422	jnk1 mapk8-associated membrane	JKAMP
DLAgn_00018580	1500.66618881379	-0.0211004605313016	0.864003579018784	uncharacterized protein c4orf32 homolog	CD032
DLAgn_00018620	269.530659886793	-0.148853327707893	0.239837060844444	cytochrome c oxidase subunit mitochondrial-like	COX8A
DLAgn_00018630	377.219967445317	-0.00436452297325561	0.973599082040566	glucosamine-6-phosphate isomerase 2-like	GNPDA2
DLAgn_00018680	234.845273111779	0.113728609345378	0.366764901960003	comm domain-containing protein 8	COMMD8
DLAgn_00018690	1039.26695537182	0.00176335432251911	0.989575121658583	probable phospholipid-transporting atpase vd-like	ATP10A
DLAgn_00018700	54.9217037005248	0.0164336256159071	0.864559809916329	dual adapter for phosphotyrosine and 3-phosphotyrosine and 3-phosphoinositide	DAPP1
DLAgn_00018710	1121.67755415228	-0.0261457382220531	0.833583349867243	ragulator complex protein lamtor3	LAMTOR3
DLAgn_00018730	77.8804948529988	0.0124620214903566	0.913885019859635	retinol dehydrogenase 14-like	RDH14
DLAgn_00018780	405.653683855049	0.109831616189245	0.199292821007285	type ii iodothyronine deiodinase	DIO2
DLAgn_00018790	11.3560440894128	0.0309647936830259	NA	neurexin-3-beta isoform x1	NRXN3
DLAgn_00018800	65.0040249069415	-0.0671814257907304	0.245367714489668	uncharacterized aarf domain-containing protein kinase 1-like	ADCK1
DLAgn_00018810	752.02694613507	-0.100583052685224	0.404399968273281	sra stem-loop-interacting rna-binding mitochondrial precursor	SLIRP
DLAgn_00018820	100.496420229216	-0.307811480344968	0.104646148219195	alkylated dna repair protein alkb homolog 1-like	ALKBH1
DLAgn_00018840	99.7948900496714	-0.0975686609119849	0.389813242106446	upf0554 protein c2orf43 homolog	C3H2ORF43
DLAgn_00018850	101231.862325427	-0.0997535542457334	0.37676829616538	apolipoprotein b-100	APOB
DLAgn_00018860	805.365514591069	0.0144675005620421	0.917614218685356	c14orf159 protein	C14ORF159
DLAgn_00018870	1530.42747312731	0.00375325489053409	0.974666263398945	protein daple	CCDC88C
DLAgn_00018880	1847.8062374448	0.186454935315548	0.204022695920583	maguk p55 subfamily member 5	MPP5
DLAgn_00018890	3779.80806349022	0.0970514648152245	0.449788458746338	gephyrin isoform 1	GPHN
DLAgn_00018900	115.899710149249	0.120114714506318	0.273575413115358	dynein light chain axonemal	DNAL1
DLAgn_00018910	32.0835908054166	-0.0556259553070984	0.546807785005653	uncharacterized protein c14orf80 homolog isoform 2	C22AH14ORF80
DLAgn_00018930	1287.42028420314	0.0608499657812802	0.575005233815576	ras and rab interactor 3	RIN3
DLAgn_00018940	41.2888829683803	-0.0313505745424901	0.537040217440441	serine-rich adhesin for platelets-like	-
DLAgn_00018950	673.627370569866	-0.062285433243885	0.595159571677064	#NAME?	ADI1
DLAgn_00018960	746.341303888953	-0.0579759140505679	0.606327748233035	tetratricopeptide repeat protein 15-like	TRAPPC12
DLAgn_00018980	113.507368763638	-0.093685029114486	0.461404658041869	protein tssc1-like	TSSC1
DLAgn_00019000	578.583315372004	0.047047136632814	0.637548089618162	peroxidasin homolog	PXDN
DLAgn_00019010	9.77837577721966	0.0474780912482462	NA	c-c chemokine receptor type 6-like	CCR6
DLAgn_00019020	620.926126075987	0.0327985921174879	0.440401388892733	absent in melanoma 1 protein	AIM1
DLAgn_00019030	178.715728562687	-0.170805881292606	0.231622568310338	reticulon 4 interacting protein 1	RTN4IP1
DLAgn_00019040	197.712045277554	-0.0655463577800587	0.540616718842654	glutamyl-trna amidotransferase subunit mitochondrial	QRSL1
DLAgn_00019050	916.062310121637	-0.116379631998992	0.246546514346048	isoleucine--trna mitochondrial	IARS2
DLAgn_00019060	987.700424116636	-0.0559852172456317	0.573246454609306	rab3 gtpase-activating protein non-catalytic subunit	RAB3GAP2
DLAgn_00019070	1408.99157375723	0.0188786620460267	0.83413806962381	potassium channel subfamily k member 5	KCNK5
DLAgn_00019110	19.5560132298267	-0.0445815160487825	0.490911227059135	kinesin-like protein kif6	KIF6
DLAgn_00019120	357.019650004825	-0.09097516556763	0.476186591063236	disheveled-associated activator of morphogenesis 2-like isoform x4	DAAM2
DLAgn_00019140	1460.78943551814	-0.0524848783227946	0.564309682252336	molybdenum cofactor biosynthesis protein 1-like	MOCS1
DLAgn_00019170	709.83877673067	-0.086830298683965	0.249698325162896	nucleolar protein 10	NOL10
DLAgn_00019180	10183.6149562377	-0.00297564629903084	0.958453224444668	ornithine decarboxylase	ODC1
DLAgn_00019210	64.7273012583873	0.0796124191119028	0.350302799134371	wd repeat-containing protein 35-like	WDR35
DLAgn_00019230	517.94751957101	-0.0699450517888275	0.169827643641679	fos-related antigen 2-like	FOSL2
DLAgn_00019240	404.064676609528	-0.146061961704799	0.271756193291486	brca1-a complex subunit bre-like	BRE
DLAgn_00019250	676.957037326098	0.00762001021223153	0.965972755837977	ribokinase	RBKS
DLAgn_00019260	767.945292466114	0.284497378528146	0.0765828783634169	mgc86483 protein	MGC86483
DLAgn_00019270	482.15462946746	0.00622836871569485	0.963299553979585	kanadaptin	SLC4A1AP
DLAgn_00019280	560.136453919086	-0.00225911330604891	0.991523043466868	staga complex 65 subunit gamma-like	SUPT7L
DLAgn_00019320	347.202088064812	0.0101297438540674	0.933883909293862	potential trna (adenine-n -)-methyltransferase catalytic subunit trmt61b-like	TRMT61B
DLAgn_00019330	2699.98427064521	-0.0309729417402793	0.752238743204721	wd repeat-containing protein 43	WDR43
DLAgn_00019380	146.917695953656	-0.0197422162028324	0.877315023011578	cap-gly domain-containing linker protein 4	CLIP4
DLAgn_00019390	60.0260613842255	-0.0328164083435026	0.742207614255846	pq-loop repeat-containing protein 3-like	PQLC3
DLAgn_00019400	1336.30855278607	0.104431477156408	0.35622711579631	rho-associated protein kinase 2-like	ROCK2
DLAgn_00019420	269.804857473569	-0.234757551257751	0.157134495520637	decaprenyl-diphosphate synthase subunit 2	PDSS2
DLAgn_00019430	229.856678530055	0.181981249209571	0.215913638605084	ben domain-containing protein 3-like	BEND3
DLAgn_00019440	355.533765090505	0.0462739475314219	0.717298735092068	uncharacterized protein c6orf203-like	C3H6ORF203
DLAgn_00019480	363.228015931957	-0.0414434257610575	0.582470953310221	digestive organ expansion factor homolog	DIEXF
DLAgn_00019490	292.894403970581	0.694015030360852	0.0630282779206756	b( +)-type amino acid transporter 1-like	-
DLAgn_00019510	450.867356008598	-0.141362684941821	0.245367714489668	poly(adp-ribose) glycohydrolase arh3-like	ADPRHL2
DLAgn_00019520	763.442809147125	0.12784498279751	0.253214008960682	zinc finger mym-type protein 4-like	ZMYM4
DLAgn_00019540	767.277097072382	0.0978701719056568	0.440648009069541	tubulin beta-2c chain-like	TUBB2C
DLAgn_00019550	531.02588888823	-0.103805180259001	0.313572269286122	chromosome 14 open reading frame 102	NRDE2
DLAgn_00019560	5601.98527955342	-0.011520525917698	0.940615186647965	calmodulin isoform x1	CALM2
DLAgn_00019570	673.659336669212	-0.029839736883504	0.81251483388822	tetratricopeptide repeat protein 7b	TTC7B
DLAgn_00019580	444.732829379261	-0.0381977749838942	0.763420456772776	protein fam177a1-like	FAM177A1
DLAgn_00019590	280.889002056129	-0.0149162037001359	0.91259333091905	serine threonine-protein phosphatase 2a regulatory subunit b subunit gamma-like	PPP2R3C
DLAgn_00019600	214.997520500098	-0.094345240815719	0.416135259708379	mitochondrial ribonuclease p protein 3-like	1110008L16RIK
DLAgn_00019610	1201.72122412899	-0.131847418526775	0.160636335161724	proteasome subunit alpha type-6-like	PSMA6
DLAgn_00019620	546.322826946417	-0.00571478361470872	0.969678314563915	nf-kappa-b inhibitor alpha	-
DLAgn_00019640	1345.56494943264	0.0565989722405894	0.648235936689226	ral gtpase-activating protein subunit alpha-1 isoform 1	RALGAPA1
DLAgn_00019650	84.8282898823732	0.0688160485669155	0.529511744192287	ral gtpase-activating protein subunit alpha-1	RALGAPA1
DLAgn_00019660	484.40429382084	-0.0150024339994167	0.910957930094662	breast cancer metastasis-suppressor 1-like protein-a-like	BRMS1L
DLAgn_00019670	6599.41854620637	-0.000675034923651473	0.99711667647491	cutaneous t-cell lymphoma-associated antigen 5-like	CTAGE5
DLAgn_00019680	220.49267235367	-0.101212311164666	0.411594953630981	survival of motor neuron protein-interacting protein 1	GEMI2
DLAgn_00019690	2766.53232225174	0.292329135253377	0.0281047179371814	pnn protein	PNN
DLAgn_00019700	342.300753452232	-0.0143927282403548	0.916499275738405	f-box only protein 33	FBXO33
DLAgn_00019730	45.8835673078343	-0.0643358203586298	0.290266894979528	leucine-rich repeat and fibronectin type-iii domain-containing protein 5	LRFN5
DLAgn_00019750	317.621296314908	0.0845217502563835	0.505183119665429	serine palmitoyltransferase 2-like	SPTLC2
DLAgn_00019760	18462.0308251785	0.404485840513248	0.047147003290776	alcohol dehydrogenase 1-like	ADH8
DLAgn_00019780	339.017657411997	0.297257102234521	0.0813697769190692	alcohol dehydrogenase class-3	ADH5
DLAgn_00019790	1444.93460694436	0.134372773896613	0.308904962179534	methionine aminopeptidase 1	METAP1
DLAgn_00019800	2276.56043455865	-0.404610832496987	0.0162676359234731	eukaryotic translation initiation factor 4e-1a	EIF4EA
DLAgn_00019820	288.68039036606	-0.237538832253585	0.117120397480721	chromosome 9 open reading frame 72	C9H9ORF72
DLAgn_00019830	2399.79100198968	0.00576604345166888	0.964707094662521	uncharacterized protein kiaa1109-like	-
DLAgn_00019860	17.8574781182096	0.572380209599952	0.107885819898434	calpain-1 catalytic subunit-like	-
DLAgn_00019870	388.184256382237	0.183677938994601	0.0998550069570218	complement component c1q receptor	CD93
DLAgn_00019880	16885.0289205728	0.0381000539505534	0.787147585438668	glycine n-methyltransferase-like	GNMT
DLAgn_00019890	23.7769100413679	-0.0527087586205817	0.540069982143357	serta domain-containing protein 4-like	-
DLAgn_00019910	199.933574427352	0.679865437984464	0.0158548075456387	serine dehydratase-like	SDSL
DLAgn_00019920	226.710089054885	0.00249386712260344	0.990346570439256	apoptosis-stimulating of p53 protein 1-like	MGC83480
DLAgn_00019930	690.384182922604	-0.103940580771799	0.381865446843194	protein tyrosine phosphatase type iva 2-like	PTP4A2
DLAgn_00019940	11.8524075121331	-0.0196661806892833	0.790115150567259	gap junction beta-4	CX28.6
DLAgn_00019950	220.748251559588	0.139396347579944	0.301605414868837	marcks-related	MARCKSL1B
DLAgn_00019960	2927.78185566655	-0.124993794030386	0.206528792017704	bsd domain-containing protein 1 isoform 1	BSDC1
DLAgn_00020000	68.3995370837327	0.0139901545241785	0.896824643749909	uncharacterized protein loc101485231	-
DLAgn_00020010	235.962191184929	0.155190324413353	0.253431774807693	low density lipoprotein receptor adapter protein 1-b	LDLRAP1
DLAgn_00020020	910.854777582208	0.100522066740517	0.334418979464524	macoilin-1-like isoform 1	TMEM57
DLAgn_00020030	78.3272041445113	0.0146138724001264	0.885876983670158	#NAME?	RH30-LIKE
DLAgn_00020040	857.742129081668	0.00726864983317716	0.953972991949289	transmembrane protein 50a	-
DLAgn_00020050	10100.20586987	0.00488314995957217	0.948768004210668	microsomal glutathione s-transferase 3	-
DLAgn_00020060	13289.7580444416	0.0740884578815021	0.540263779833852	upf0471 protein c1orf63 homolog	-
DLAgn_00020070	1002.2074909804	-0.011230276887328	0.934795785584633	pre-mrna-splicing factor syf2	SYF2
DLAgn_00020090	79.8838990265281	0.0480424450296855	0.554612967250805	runt-related transcription factor 3	RUNX3
DLAgn_00020110	3966.676525608	-0.106392169742776	0.259275896886302	chloride intracellular channel protein 4	CLIC4
DLAgn_00020120	8765.46015231863	0.186098649294561	0.0884792050598898	serine arginine repetitive matrix protein 1	SRRM1
DLAgn_00020140	53.2557569561029	0.0593393275114442	0.533433594999862	myotubularin-related protein 9-like	MTMR9
DLAgn_00020150	213.029889529609	0.0620991194135421	0.601947710862391	protein fam167a-like	FAM167A
DLAgn_00020160	36.4883658772216	0.0414719693400471	0.627286194599934	lymphocyte-specific protein tyrosine kinase	LCK
DLAgn_00020170	1324.27038593485	0.0184509217443785	0.890143299352316	probable histone deacetylase 1-b-like	HDAC1
DLAgn_00020180	11.7649038904768	0.011282381655871	0.891633553158686	transmembrane protein 54-like	TMEM54
DLAgn_00020190	3448.64377131499	-0.0791066007818415	0.513547791294316	polyadenylate-binding protein 4	PABPC4
DLAgn_00020200	302.590912600381	-0.142194592516809	0.302609941313065	peptidyl-prolyl cis-trans isomerase e	PPIE
DLAgn_00020230	1090.2626459382	-0.0886183907636561	0.466335301109948	hydroxymethylglutaryl- mitochondrial-like	HMGCL
DLAgn_00020240	29.2972417544512	0.0512917455140356	0.564671923879113	zinc finger and btb domain-containing protein 8a-like	ZBTB8A
DLAgn_00020250	220.323214438596	-0.329103786363813	0.0724178525345458	udp-glucose 4-epimerase	GALE
DLAgn_00020270	978.720348469184	0.105257706143319	0.404929408792592	ral gtpase-activating protein subunit alpha-2-like	RALGAPA1
DLAgn_00020280	39.879184573181	0.00230244498690523	0.982880985579613	---NA---	-
DLAgn_00020290	91.1428042438478	0.0163935514768899	0.863150167759321	---NA---	-
DLAgn_00020300	68.4611604856955	0.120912626843747	0.271944744436821	centrosomal protein kizuna	PLK1S1
DLAgn_00020340	2928.79803537451	0.138098155301413	0.249196259264935	forkhead box a2	FOXA2
DLAgn_00020350	401.833786324476	0.0452994726126024	0.695526718651774	serine threonine-protein kinase d3	PRKD3
DLAgn_00020360	611.409219448446	-0.170741533362623	0.214717227855543	adenylyltransferase and sulfurtransferase mocs3	MOCS3
DLAgn_00020370	2424.39507776974	0.0458031130544201	0.686235911622383	glutaminyl-peptide cyclotransferase-like	QPCT
DLAgn_00020380	149.117730803735	-0.025425651588306	0.852654687399505	connector enhancer of kinase suppressor of ras 3	CNKSR3
DLAgn_00020390	1157.75510812299	-0.0142125745804464	0.915009431122373	protein scaf8	SCAF8
DLAgn_00020400	437.99228290354	0.00841054162388222	0.951339290961761	t-lymphoma invasion and metastasis-inducing protein 2	TIAM2
DLAgn_00020420	231.028997948143	-0.061646992827433	0.451470333652385	dimethyladenosine transferase mitochondrial-like	TFB1M
DLAgn_00020440	87.1959006109804	-0.0944977650948511	0.397341420897928	filamin-a-interacting protein 1	FILIP1
DLAgn_00020460	1764.38927447519	-0.0858192122377829	0.48615610702285	cell cycle control protein 50a-like	TMEM30AB
DLAgn_00020470	76.6552461900686	-0.00455835181257567	0.971182857429594	collagen alpha-1 chain	COL12A1
DLAgn_00020490	43.6045585466395	-0.00770170279628762	0.949178329570036	cytospin-a-like isoform x1	SPECC1L
DLAgn_00020500	38.0721322106544	0.0287524005531155	0.792679062958122	cytospin-a-like isoform x1	SPECC1
DLAgn_00020510	135.921658376732	0.0751604082974207	0.551822721224969	glutamate-rich protein 1	ERICH1
DLAgn_00020530	801.794667444163	0.00557702938095137	0.967595121077065	protein cln8-like	CLN8
DLAgn_00020540	138.105531270508	0.128341548413582	0.282470016751226	rho guanine nucleotide exchange factor 10	ARHGEF10
DLAgn_00020550	847.832537328885	0.0642124642507751	0.267433699847455	kelch repeat and btb domain-containing protein 11-like	KBTBD11
DLAgn_00020560	36.3203957004594	-0.00214340087702763	0.985834502997121	at-rich interactive domain-containing protein 1b-like	ARID1B
DLAgn_00020570	354.062224119634	0.0985319111139871	0.425321588331561	probable palmitoyltransferase zdhhc14	ZDHHC14
DLAgn_00020590	1340.23491667395	0.00236078535648721	0.978309302327621	---NA---	-
DLAgn_00020620	115.993174989737	-0.00695939241921108	0.955708169694847	protein l-myc-1b-like	MYCL1B
DLAgn_00020630	143.02647856775	-0.0217427010870642	0.553701397857423	major facilitator superfamily domain-containing protein 2a-b-like	MFSD2A
DLAgn_00020650	2230.59251128144	0.0979505286821692	0.370616535908063	uncharacterized protein kiaa1522 homolog isoform x1	KIAA1522
DLAgn_00020670	18.7245019106234	0.0493294278630226	0.597891644173678	retinoblastoma binding protein 4	RBB4
DLAgn_00020680	406.954929292491	-0.176024084082317	0.212626749938229	protein archease	ZBTB8OS
DLAgn_00020690	2533.21364101964	-0.0903340125275838	0.409914422903214	kh domain- rna- signal transduction-associated protein 1-like	KHDRBS1
DLAgn_00020700	452.488645983226	0.121325927467137	0.348289967685858	transmembrane protein 39b	TMEM39B
DLAgn_00020720	680.263595442314	0.13268330736798	0.299776203208847	protein fam179b	FAM179B
DLAgn_00020730	355.274237907563	0.20929698871874	0.185105156302863	kelch-like protein 28	KLHL28
DLAgn_00020740	370.317904979901	0.00512290744424473	0.970610349694432	uncharacterized protein c14orf28 homolog	C1H14ORF28
DLAgn_00020750	10666.5062860053	0.0921673069441803	0.440194831657971	c-1-tetrahydrofolate cytoplasmic	MTHFD1
DLAgn_00020800	30.4504243419259	0.0157634918548346	0.853674428772292	mitotic checkpoint serine threonine-protein kinase bub1 beta	BUB1B
DLAgn_00020810	453.132187612768	0.0546514042524493	0.627451180001225	zinc finger fyve domain-containing protein 19	ZFYVE19
DLAgn_00020820	12.4511394761901	0.114386138699338	0.253214211301278	protein phosphatase 1 regulatory subunit 14b-like	PPP1R14B
DLAgn_00020830	101.670956881408	0.0910509998384778	0.45038122664657	kunitz-type protease inhibitor 1-like	SPINT1A
DLAgn_00020840	3511.77732238781	0.0607711087071797	0.606157712466263	pleckstrin homology domain-containing family g member 3-like	PLEKHG3
DLAgn_00020860	590.265634522978	-0.0530164903327106	0.661398680159105	signal recognition particle 14 kda	SRP14
DLAgn_00020870	233.980004971695	-0.046876452234761	0.69645750659732	protein kiaa0284 homolog	CEP170B
DLAgn_00020880	673.587705161623	0.153664851769778	0.21471711970389	akt kinase-transforming	AKT1
DLAgn_00020890	78.0999976456664	0.0502030885645543	0.664830985676049	zinc finger	ZNF238.2
DLAgn_00020900	355.358176990821	-0.0145236170517888	0.909436606239644	apoptosis regulatory protein siva	SIVA1
DLAgn_00020920	283.211703545127	0.146911177955088	0.291483334596885	inverted formin-2-like	INF2
DLAgn_00020930	167.708694202624	0.0222886724731874	0.865804263969717	homolog subfamily c member 17	DNAJC17
DLAgn_00020940	85.6060079925385	0.0881755970007751	0.344798877981876	cdc42 effector protein 3	CDC42EP3
DLAgn_00020950	2014.13110305324	-0.0193774561046751	0.84508262742524	gtp cyclohydrolase 1 feedback regulatory protein	GCHFR
DLAgn_00020960	326.183068279976	-0.0601631182341692	0.627286194599934	cytochrome p450 1b1-like	CYP1C1
DLAgn_00020970	125.494905245935	0.0284735139751403	0.81076093172114	cytochrome p450 1b1-like	CYP1C1
DLAgn_00021000	276.793627529066	-0.436062902889151	0.0792834142486796	bcl-2-modifying factor-like	BMF
DLAgn_00021020	183.63074576592	-0.119427719954853	0.157134495520637	cysteine-rich motor neuron 1	CRIM1
DLAgn_00021030	1038.6143826009	0.0376151791697909	0.711832154054859	eukaryotic translation initiation factor 2-alpha kinase 4	EIF2AK4
DLAgn_00021050	76.5796315026383	0.0285764137420218	0.664256634276842	rho gtpase-activating protein 11a-like	ARHGAP11A
DLAgn_00021070	10.5163186896957	-0.0539390379653004	NA	formin-1-like isoform x1	FMN1
DLAgn_00021100	43.0024109713038	0.0402478766001381	0.548795328876203	ryanodine receptor 3	RYR3
DLAgn_00021120	1850.1467359715	-0.154785507734038	0.192298645668544	angiopoietin-related protein 1-like	-
DLAgn_00021130	233.939273914192	-0.0673187910217556	0.544818763589665	katnb1-like protein 1	KATNBL1
DLAgn_00021140	1818.6212436374	-0.0308530054946653	0.807180886549158	iron zinc purple acid phosphatase-like protein precursor	PAPL
DLAgn_00021150	667.901119836971	-0.201281951979484	0.204829624906683	thrombospondin-1b precursor	THBS1
DLAgn_00021170	485.519131443535	-0.0851229159641244	0.475207365067929	sushi domain-containing protein 4-like	KIAA0247
DLAgn_00021190	1464.55783172635	0.108072715427255	0.341928339716219	protein max-like	MAX
DLAgn_00021220	1111.36107987755	0.0695026544402521	0.480683065118524	signal-induced proliferation-associated 1-like protein 1-like	SIPA1L1
DLAgn_00021230	138.535861655069	0.807665317148371	0.0158548075456387	regulator of g-protein signaling 6-like	RGS6
DLAgn_00021240	176.825206529857	0.0846772750030797	0.408457779402096	zinc finger protein dpf3	DPF3
DLAgn_00021250	930.036823273438	-0.450169640200895	0.0383472290172584	zinc finger fyve domain-containing protein 1-like	ZFYVE1
DLAgn_00021270	1665.14415028452	-0.0879598215026804	0.131402163179709	cation transport regulator-like protein 1-like	CHAC1
DLAgn_00021280	374.408342043253	0.170075371520654	0.240677946239799	delta-like protein 4-like	DLL4
DLAgn_00021300	151.300118339734	-0.0111766687671641	0.936802391083948	ras guanyl-releasing protein 1 isoform 1	RASGRP1
DLAgn_00021330	137.748103095642	0.0327771303789707	0.805491590681017	lin-52 homolog	LIN52
DLAgn_00021340	446.399316071037	-0.0654415501472587	0.583363776188122	protein o-mannosyl-transferase 2	POMT2
DLAgn_00021350	380.728487803013	-0.0825110914920048	0.513717880115758	latent-transforming growth factor beta-binding protein 2	LTBP2
DLAgn_00021360	796.367415415572	-0.0486936983872051	0.679119566683393	protein kiaa0317-like	1110018G07RIK
DLAgn_00021370	521.667038463885	-0.063708765782379	0.569728240472416	rrna-processing protein fcf1 homolog	FCF1
DLAgn_00021380	17.0552956184625	-0.0310977751705462	0.732752394842154	vasohibin-1	VASH1
DLAgn_00021390	242.230735712095	0.00628844229772552	0.964707094662521	protein angel homolog 1-like	ANGEL1
DLAgn_00021440	281.24136878227	0.00883259080732615	0.918849078738604	ribosomal protein s6 kinase-like 1	RPS6KL1
DLAgn_00021450	3851.01411271579	0.0771892518867061	0.498027399441964	dihydrolipoyllysine-residue succinyltransferase component of 2-oxoglutarate dehydrogenase mitochondrial-like	DLST
DLAgn_00021480	140.357025526527	0.0345793034708829	0.740114847081639	g patch domain-containing protein 2-like	GPATCH2L
DLAgn_00021500	79.7734362740865	-0.0195446641595263	0.882890619432297	c14orf179 homolog	IFT43
DLAgn_00021510	1395.08070870122	0.0321927860607537	0.796593360180991	transforming growth factor beta-3-like	TGFB3
DLAgn_00021520	177.089884030281	0.0745002389597681	0.545874506613317	tubulin polyglutamylase ttll5-like isoform x5	-
DLAgn_00021530	1063.54293628775	-0.0493915254013414	0.671215856936239	probable ergosterol biosynthetic protein 28	C14ORF1
DLAgn_00021540	51.989422550312	-0.0635550529935587	0.445666058817397	feline leukemia virus subgroup c receptor-related protein 2-like	FLVCR2
DLAgn_00021550	43.6675035850326	0.048988717042312	0.675643202890437	jun dimerization protein 2-like	ATF3
DLAgn_00021570	88.8977086230927	0.0230341841129977	0.841994335648079	dna mismatch repair protein mlh3	MLH3
DLAgn_00021580	12.4689000731431	0.0385625880837349	0.6346114674864	acylphosphatase-1 isoform x1	ACYP1
DLAgn_00021590	899.669101308803	0.110670391102818	0.367631323876366	serine threonine-protein kinase nek9-like	NEK9
DLAgn_00021600	822.352865209577	-0.013750913224254	0.902738834241012	c-type lectin domain family 4 member m-like	-
DLAgn_00021610	90.7640784018141	-0.146265230358024	0.266634943225592	c-type lectin domain family 4 member m-like	-
DLAgn_00021620	48.0165439357484	-0.0284891434418206	0.751488776988438	c-type lectin domain family 4 member m-like	CD209
DLAgn_00021630	13796.0379910973	0.064732968453618	0.613022823037449	c-type lectin domain family 4 member m-like	-
DLAgn_00021640	17.5072641697609	0.0296973923921331	0.732198294900182	tetratricopeptide repeat protein 8 isoform 2	TTC8
DLAgn_00021650	95.499029441257	-0.0592599548711181	0.46636369451109	echinoderm microtubule-associated 5	EML5
DLAgn_00021660	843.690708699717	-0.0636021100484787	0.606157712466263	iron-sulfur cluster assembly 2 mitochondrial-like	-
DLAgn_00021670	869.083823540694	-0.0146263914850619	0.915641307326839	gsk3-beta interaction	GSKIP
DLAgn_00021680	5944.71585913117	-0.0862960980114682	0.479191543828947	epididymal secretory protein e1 precursor	NPC2
DLAgn_00021690	1835.97408481712	-0.108944682744125	0.322766109761719	autophagy-related protein 2 homolog b	ATG2B
DLAgn_00021700	562.395539514189	0.0342328098715329	0.782235667654753	protein tmed8-like	TMED8
DLAgn_00021710	39.1190279210907	-0.00436486208758616	0.949617550874526	acyl- -binding domain-containing protein 5-like	-
DLAgn_00021720	2856.18275527983	-0.0761937813040807	0.538503362675318	maleylacetoacetate isomerase-like isoform 2	GSTZ1
DLAgn_00021730	2232.95664528681	0.177900226642425	0.207411200130643	methylmalonate-semialdehyde dehydrogenase	ALDH6A1
DLAgn_00021760	702.691690991411	0.0140074512363495	0.919010632226208	ubiquinone biosynthesis monooxygenase coq6	COQ6
DLAgn_00021810	115.473450665483	0.0466482125065555	0.684098997361363	uncharacterized protein kiaa1737 homolog	2310044G17RIK
DLAgn_00021830	264.554249141405	0.0169194332426933	0.901279006659392	mu-2 ap1m2 domain death-inducing	AP5M1
DLAgn_00021840	787.808815807897	-0.0281806816812103	0.791079363249531	exocyst complex component 5	EXOC5
DLAgn_00021870	46.7330769160985	-0.0270949143979334	0.810816475140327	upf0679 protein c14orf101-like	TMEM260
DLAgn_00021890	887.874088603224	-0.0291407614518701	0.822861642837427	protein pellino homolog 2	PELI2
DLAgn_00021910	1261.96967790143	0.0413650463956522	0.745279765976225	kinectin-like isoform x1	KTN1
DLAgn_00021930	126.530702518895	0.10888255471254	0.398347551273963	methyltransferase-like protein 21d-like	METTL21D
DLAgn_00021940	2363.06690445215	0.126942107802453	0.16411162977178	adp-ribosylation factor 6	ARF6
DLAgn_00021950	4778.64317579318	-0.0250488222268088	0.819804295677276	60 kda lysophospholipase	ASPG
DLAgn_00021960	124.660299755572	0.0611973212321897	0.602150539626125	kinesin-like protein kif26a-like	KIF26A
DLAgn_00021970	3823.53258876654	-0.074218747693485	0.550028434623964	uncharacterized protein loc101474620 isoform x2	CNST
DLAgn_00022010	1521.95661630888	-0.0318725914127387	0.76236868903344	e3 ubiquitin-protein ligase ubr1	UBR1
DLAgn_00022020	697.521295466713	-0.0450243778641322	0.608723894261312	atp-dependent rna helicase ddx24	DDX24
DLAgn_00022050	346.977280878085	0.189286446257471	0.113422804163385	ubiquitin thioesterase otub2	OTUB2
DLAgn_00022070	10.6108969034433	0.0608920930944981	NA	ankyrin repeat and socs box protein 2-like	ASB2
DLAgn_00022100	18.1860218857661	0.0428709126946912	0.477287497706606	protein unc-79 homolog	UNC79
DLAgn_00022110	1298.23444970114	0.15464861574349	0.261072386707577	btb poz domain-containing protein 7	BTBD7
DLAgn_00022120	9.50920624858141	0.0260966938559281	NA	e3 ubiquitin-protein ligase ubr7-like	UBR7
DLAgn_00022130	473.41049248723	-0.149191682815372	0.2522910015144	inositol-tetrakisphosphate 1-kinase-like	ITPK1
DLAgn_00022140	26.4512362829024	-0.00312930673170334	0.966286779251477	serine threonine-protein kinase plk4 isoform 1	PLK4
DLAgn_00022160	9.22223390073461	0.0553081680970386	NA	receptor expression-enhancing protein 1-like	REEP1
DLAgn_00022170	337.37434906262	0.0491767828318523	0.67313771203597	charged multivesicular body protein 3	CHMP3
DLAgn_00022180	301.588928704742	-0.283847578570676	0.0683538454428726	39s ribosomal protein mitochondrial precursor	MRPL35
DLAgn_00022190	16.5891340574571	0.0179472871206919	0.856001407338461	scavenger receptor class f member 1-like isoform x1	SCUBE1
DLAgn_00022210	562.687597064744	0.14274662695213	0.275539185143065	lateral signaling target protein 2 homolog	ZFYVE28
DLAgn_00022220	129.382299321204	-0.0947468273207247	0.331015172421387	fibroblast growth factor receptor-like 1-like	FGFRL1A
DLAgn_00022240	193.576264913973	0.0174158729827295	0.828671049912484	acidic coiled-coil containing protein 3	TACC3
DLAgn_00022250	60.8998222773702	0.00543603413369145	0.942776763340125	kinesin family member 15	KIF15
DLAgn_00022270	971.043110924143	0.0807140067447983	0.47422985007098	reticulon 1	RTN1
DLAgn_00022280	21.7579002832426	-0.0913530889399813	0.341928339716219	leucine-rich repeat-containing protein 9-like	LRRC9
DLAgn_00022290	350.617105783327	-0.0609873099816191	0.624780536825394	pecanex-like protein 4-like	PCNXL4
DLAgn_00022300	438.432341667072	0.0279741515551565	0.837860552288291	dehydrogenase reductase sdr family member 7-like	DHRS7
DLAgn_00022310	2585.38894023383	-0.0470726006523962	0.669169084155976	protein phosphatase 1a	PPM1A
DLAgn_00022350	151.237238865461	0.0738870568817066	0.542587466372893	cdk-activating kinase assembly factor mat1	MNAT1
DLAgn_00022360	237.281848309268	-0.141936719910759	0.276014563428762	trna (guanine -n1)-methyltransferase	TRMT5
DLAgn_00022370	313.761638862565	-0.175022056496779	0.21471711970389	probable sodium-coupled neutral amino acid transporter 6	SLC38A6
DLAgn_00022380	132.849033500301	0.0457246319670387	0.583432426817571	protein kinase c eta type	PRKCH
DLAgn_00022390	2961.2628739366	-0.0211833327678141	0.880855807005282	hypoxia-inducible factor 1 alpha	HIF-1A
DLAgn_00022400	334.912465756923	-0.062830802643837	0.603665657459427	serine protease mitochondrial-like	HTRA2
DLAgn_00022410	35.3785822392622	0.0239305543380711	0.731250541253025	mis18-binding protein 1	MIS18BP1
DLAgn_00022420	2876.40837528665	0.0792335029864771	0.484579426205041	tripeptidyl-peptidase 1 precursor	TPP1
DLAgn_00022430	958.798427328181	0.0543179958912681	0.650245415266802	transcriptional repressor protein yy1-like	YY1A
DLAgn_00022460	8.88068873968617	0.00427448707100586	NA	ena vasp-like	EVL
DLAgn_00022470	149.55345247002	0.0812719890210515	0.508752423637123	echinoderm microtubule-associated 1	EML1
DLAgn_00022480	49.5538654910169	0.024846778405857	0.810929625586398	protein kinase domain-containing cytoplasmic	PKDCC
DLAgn_00022500	264.872785117537	-0.0514084016207857	0.615021649182019	rna pseudouridylate synthase domain-containing protein 2	RPUSD2
DLAgn_00022510	600.580968165354	0.0577190352001279	0.631879741739061	protein-l-isoaspartate(d-aspartate) o-methyltransferase-like	PIMT
DLAgn_00022520	1176.39257163306	0.0228709049012338	0.85616842954189	uncharacterized protein c15orf57 homolog	C10H15ORF57
DLAgn_00022540	1031.48447230391	0.00457737535045248	0.97350995123147	bromo adjacent homology domain-containing 1	BAHD1
DLAgn_00022550	2233.72145327427	0.12382793575537	0.317971096424921	isovaleryl- mitochondrial-like	IVD
DLAgn_00022560	1437.97945201355	0.0221081296099133	0.843211551716953	inositol-trisphosphate 3-kinase a	ITPKA
DLAgn_00022580	535.755133962694	-0.0431703515779809	0.724292406493639	rna polymerase ii-associated protein 1	RPAP1
DLAgn_00022600	207.704351937102	-0.232981274948124	0.147599673479319	leucine-rich repeat protein 1-like	LRR1
DLAgn_00022620	3133.33789268768	-0.00991828056557153	0.929345408615012	krueppel-like factor 11-like	KLF11
DLAgn_00022630	9.43624835423443	0.0617592710315316	NA	grainyhead-like protein 1 homolog isoform 1	GRHL1
DLAgn_00022640	1784.15921769053	0.0108078366904791	0.938901224756938	14-3-3 protein beta alpha	1433B
DLAgn_00022650	752.395668376974	-0.100415976440404	0.269170780326244	disintegrin and metalloproteinase domain-containing protein 17-like	ADAM17
DLAgn_00022660	101.648486926995	0.0287435456913538	0.809803687193822	isoamyl acetate-hydrolyzing esterase 1 homolog	IAH1
DLAgn_00022670	365.469733340648	-0.0726000575708067	0.527811137528025	dnaj homolog subfamily c member 30-like	WBS18
DLAgn_00022680	47.5996544587173	-0.00245672086479671	0.984854848293056	cleavage and polyadenylation specificity factor subunit 3-like	CPSF3
DLAgn_00022690	139.979997241692	0.0762130495342063	0.484642633973413	integrin beta-1-binding protein 1-like	ITGB1BP1
DLAgn_00022700	118.805305605108	-0.0602321940907091	0.60643264159914	arf-gap with sh3 ank repeat and ph domain-containing protein 2-like	ASAP2
DLAgn_00022710	93.5361842857839	0.0982647169415334	0.438845006194798	lysophospholipid acyltransferase 2	MBOAT2
DLAgn_00022720	84.8667873797335	-0.0756364821013406	0.440648009069541	dna-directed rna polymerase ii subunit rpb4	RPB4
DLAgn_00022730	2542.78613097485	-0.0160250277880458	0.888310962865716	kinase d-interacting substrate of 220 kda-like	KIDINS220B
DLAgn_00022740	864.19840066148	-0.0754034086605068	0.545646925880703	dna-binding protein inhibitor id-2	ID2
DLAgn_00022750	72.2325981405236	-0.00344012950579311	0.966362212090169	---NA---	-
DLAgn_00022760	1330.22134283628	0.315695298715812	0.133520767989023	probable e3 ubiquitin-protein ligase rnf144a-a-like	RNF144A
DLAgn_00022770	282.172064270858	0.597115678938216	0.0867194568650333	viperin	-
DLAgn_00022780	2075.73994990086	0.0607288411141936	0.498027399441964	ump-cmp kinase mitochondrial	CMPK2
DLAgn_00022800	69.2607970504089	0.086281587624431	0.419385327978068	sry-box containing gene 11a	SOX11A
DLAgn_00022820	1073.88666600376	0.133072629825717	0.294073012241269	collectin-11 isoform x1	COLEC11
DLAgn_00022830	163.102069455132	0.0277848604879663	0.829227970034292	unconventional myosin-vi-like	MYO6
DLAgn_00022860	150.347889898526	0.351471136353014	0.0715939079306925	5 -nucleotidase-like	NT5E
DLAgn_00022870	565.952162968059	0.117018418848329	0.367423193045189	sorting nexin 14	SNX14
DLAgn_00022880	2899.61382706712	-0.088372896385284	0.319283539547683	heterogeneous nuclear ribonucleoprotein q-like	SYNCRIPL
DLAgn_00022900	243.96547540241	0.0930066786463035	0.398992545559732	zinc finger protein 292	ZNF292
DLAgn_00022910	27.5536076760687	0.00441230512012926	0.963345421179131	origin recognition complex subunit 3-like	ORC3
DLAgn_00022920	862.881392959426	-0.151938233598039	0.243673951212525	akirin 2	-
DLAgn_00022940	54.4827462596324	0.0460090590056103	0.587572570266214	peptidase m20 domain-containing protein 2	PM20D2
DLAgn_00022990	1074.4443615043	-0.0776736539482902	0.488983189265286	protein fam54b-like	MTFR1L
DLAgn_00023000	696.307040685906	0.533208701728619	0.0486558592773554	nuclear receptor coactivator 7-like	NCOA7
DLAgn_00023010	190.49652450394	0.0732012313147165	0.545712451423751	selenoprotein n	SEPN1
DLAgn_00023020	3119.78158139176	-0.0229570754900985	0.862520204578437	zinc finger protein 593	ZN593
DLAgn_00023030	694.09721378145	0.0799871330875763	0.45416840592455	zinc finger protein rlf	RLF
DLAgn_00023040	333.722559028397	-0.0493496512685458	0.685663404122758	caax prenyl protease 1 homolog	ZMPSTE24
DLAgn_00023050	3832.81160180357	-0.117024007772639	0.357845402186575	atpase mitochondrial precursor	ATPIF1B
DLAgn_00023060	39200.0163678143	0.0409584326143824	0.739417430182035	60s ribosomal protein l13a	-
DLAgn_00023080	1196.98141587043	0.0950654959342808	0.389260515641798	serine threonine-protein phosphatase 2a 56 kda regulatory subunit gamma isoform	PPP2R5C
DLAgn_00023090	10.5768206429794	0.0669427515134179	NA	type iii iodothyronine deiodinase	DIO3A
DLAgn_00023120	123.478021624807	0.18176304817159	0.163574259016934	wd repeat-containing protein 25-like	WDR25
DLAgn_00023130	885.753288020667	-0.298540947575783	0.0137549071529474	tryptophanyl-trna synthetase	WARS
DLAgn_00023140	3051.40249986544	-0.0474822885121433	0.456357804372588	mitochondrial carnitine acylcarnitine carrier protein cacl-like	SLC25A29
DLAgn_00023150	181.800045056118	-0.0038714673913276	0.975624381281464	low quality protein: fanconi anemia group m protein	FANCM
DLAgn_00023160	334.586172997822	0.0205008670246633	0.873998420668638	heme-binding protein 1-like	HEBP1
DLAgn_00023180	458.407420585445	0.189921793250194	0.156606853798382	transmembrane protein 234-like	TMEM234
DLAgn_00023200	154.282939205541	-0.0638577729131564	0.606005177294183	nipa-like protein 3	NIPAL3
DLAgn_00023220	11.6734063634352	0.0155271839006593	0.83755366230725	claudin-23	CLDN23
DLAgn_00023230	33.9209783307583	-0.213486787580366	0.18319349405409	connector enhancer of kinase suppressor of ras 1	CNKSR2
DLAgn_00023250	107.758558170443	0.125390692328287	0.245632466405987	ribosomal protein s6 kinase 2 alpha-like	RPS6KA1
DLAgn_00023260	1591.30271008579	-0.123634223540372	0.334269560208596	arf-gap with sh3 ank repeat and ph domain-containing protein 2-like	ASAP2
DLAgn_00023280	3117.91287174007	-0.110177607887579	0.34023532460072	dna-binding protein inhibitor id-3	ID3
DLAgn_00023290	28.5165363210322	0.0253127187349441	0.800441087119234	mitochondrial peptide methionine sulfoxide reductase-like	MSRA
DLAgn_00023300	1661.42127633285	-0.0489538476958292	0.717836311449257	yth domain family protein 1	YTHDF1
DLAgn_00023310	1824.94482755621	0.151180370724823	0.0914504705530643	quaking protein	QKIA
DLAgn_00023330	10.8828027169081	-0.0106351197430149	NA	uncharacterized protein loc101468436	-
DLAgn_00023350	694.610220198266	0.0885644055372456	0.361065984780832	leucine zipper protein 1	LUZP1
DLAgn_00023360	1065.3672227901	-0.0952322186243316	0.419408874713199	lysine-specific histone demethylase 1a-like	KDM1A
DLAgn_00023370	11.8875009825428	-0.0543718810423009	0.483397403843444	cell cycle control protein 50b-like	TMEM30B
DLAgn_00023380	5267.89215159049	-0.0475756797049739	0.612451844005351	cytoplasmic dynein 1 heavy chain 1	DYNC1H1
DLAgn_00023400	373.101086334911	0.0446199533479328	0.711664603634703	wd repeat-containing protein 20 isoform 1	WDR20
DLAgn_00023410	111.666371652632	0.199700106490497	0.186760222852785	mapk mak mrk overlapping kinase	MOK
DLAgn_00023420	739.02251018765	0.0168456353054886	0.899559281144036	nuclear export mediator factor nemf-like	NEMF
DLAgn_00023430	476.302112372981	-0.0192980774120408	0.874512479018684	kelch domain-containing protein 2-like	KLHDC2
DLAgn_00023440	14.6889000760135	-0.0046212493505917	0.948726005050707	dna polymerase epsilon subunit 2-like	POLE2
DLAgn_00023460	343.50268991576	-0.0170989197411527	0.899227989299065	kelch domain-containing protein 1	KLHDC1
DLAgn_00023470	78.7991401016019	0.0137324556692441	0.903411496468199	uncharacterized protein loc101487499	-
DLAgn_00023530	58.4240410366975	0.0763774651772791	0.491436741840444	spermatogenesis-associated protein 7	SPATA7
DLAgn_00023540	1409.89478288157	-0.324798062083862	0.0589925836827009	tyrosine-protein phosphatase non-receptor type 21	PTPN21
DLAgn_00023550	132.208995781118	-0.389797588178967	0.0239441833629403	protein nlrc3-like	-
DLAgn_00023560	132.245280825564	-0.397787488810502	0.0363326284876496	uncharacterized protein loc101156939	-
DLAgn_00023570	133.740829677483	-0.179219344547558	0.227042909825367	protein fam98b	FAM98B
DLAgn_00023580	809.548955993456	0.205737837386824	0.185080528605873	sprouty- evh1 domain-containing protein 1	SPRED1
DLAgn_00023590	122.050144968358	0.0867764764282419	0.442252605597553	homeobox protein meis2 isoform 2	MEIS2
DLAgn_00023610	48.4124171388462	0.0516582408347001	0.616069099641188	uncharacterized protein c15orf41 homolog	RGD1563680
DLAgn_00023620	237.051673963568	0.0579615435877749	0.638838559637131	meiotically up-regulated gene 71	ATPBD4
DLAgn_00023630	255.190824213701	0.0106398333547875	0.937487571778883	zinc finger protein 729-like	ZNF382
DLAgn_00023640	1112.88313286718	-0.0408014597256422	0.731724353280604	intron-binding protein aquarius	AQR
DLAgn_00023680	688.135175932903	-0.0486561091716447	0.368398422357562	syntaxin-binding protein 6-like	STXBP6
DLAgn_00023690	2141.30495281017	-0.120327212034027	0.342000007855081	fermitin family homolog 2	FERMT2
DLAgn_00023700	49.5158844716138	-0.0179664247980442	0.853674428772292	---NA---	-
DLAgn_00023710	197.108770848726	-0.082120434570817	0.451858492511756	phospholipase ddhd1-like	DDHD1
DLAgn_00023720	230.069110376046	0.129235033965041	0.31221092926896	bmp4	BMP4
DLAgn_00023730	316.284639455505	0.0336775299247977	0.787406958164026	protein lbh	LBH
DLAgn_00023740	2766.26889124293	0.157359496486777	0.246255828251216	lysocardiolipin acyltransferase 1-like	LCLAT1
DLAgn_00023750	2577.06307154342	-0.0694495570382028	0.563614424905791	yippee-like 5	YPEL5
DLAgn_00023760	198.16367038748	0.000759354759674244	0.982200707658991	phospholipase membrane-associated	PLB1
DLAgn_00023770	467.267836898086	0.0410585880937741	0.7146315172019	serine threonine-protein phosphatase pp1-beta catalytic subunit-like isoform 1	PPP1CB
DLAgn_00023780	1006.2796143791	-0.027059063335857	0.831774676074876	glycoprotein endo-alpha- -mannosidase-like	MANEA
DLAgn_00023810	897.176806861	0.0769854580707789	0.426906212775695	transforming growth factor-beta receptor-associated protein 1	TGFBRAP1
DLAgn_00023840	1419.38937525975	-0.081970433942837	0.512995145711082	proto-oncogene tyrosine-protein kinase fyn	FYN
DLAgn_00023880	35921.1693147142	-0.0194847029291723	0.818311931921258	fatty acid-binding brain	FABP7A
DLAgn_00023890	1353.02701623377	-0.0904254358642922	0.449239896447059	ubiquitin carboxyl-terminal hydrolase 40	USP40
DLAgn_00023910	1479.91792909625	-0.0734706339332519	0.543005975467224	small ubiquitin-related modifier 3-like	SMO3B
DLAgn_00023920	22.0522343984113	-0.0424408668693841	0.601540172873816	pituitary tumor-transforming gene 1 protein-interacting	PTTG1IPB
DLAgn_00023940	2223.42446958971	-0.157831193003744	0.180111965165396	autophagy protein 9	ATG9A
DLAgn_00023950	1001.9849081942	0.035200275771078	0.78830779135345	a-kinase anchor protein 9-like isoform x2	-
DLAgn_00023960	1417.32719626229	-0.0501016100710908	0.635783409302019	sentrin-specific protease 2	SENP2
DLAgn_00023970	993.707057585233	-0.0592530479792561	0.621686549865293	transformer-2 protein homolog beta-like	TRA2B
DLAgn_00023980	4759.09484823423	-0.0871035994148218	0.481516303713632	obg-like atpase 1-like	OLA1
DLAgn_00023990	968.31059751797	-0.0770471147789974	0.444055131059803	transcription factor sp3-like	SP3
DLAgn_00024000	974.131589852493	-0.204276316381632	0.208927836822606	udp-glucose:glycoprotein glucosyltransferase 1-like	UGGT1
DLAgn_00024010	2579.61945267178	0.0765185846327175	0.523700511980585	heparan-sulfate 6-o-sulfotransferase 1-a-like	HS6ST1A
DLAgn_00024040	345.22888425362	0.0235520243833847	0.85484528434139	activin receptor type-1-like	ACVR1L
DLAgn_00024050	573.171026456866	-0.129571496743299	0.268464283195474	d-2-hydroxyglutarate mitochondrial-like	D2HGDH
DLAgn_00024060	259.494230282448	-0.146843336319806	0.167392518796244	rna polymerase ii elongation factor ell	ELL
DLAgn_00024070	22.7988607872851	0.00704149708019729	0.899314359304924	ankyrin repeat domain-containing protein 34c-like	ANKRD34B
DLAgn_00024080	59.4850087084221	0.0668256115292216	0.556967552298901	single stranded dna binding protein 3	SSBP3
DLAgn_00024090	819.788029825571	0.0337559486641317	0.798743792262491	kelch-like ech-associated protein 1	KEAP1
DLAgn_00024100	95.6261791376026	0.00684688770550356	0.962399306325261	cytokine receptor-like factor 1-like	CRLF1A
DLAgn_00024150	962.6791908247	-0.157072840644566	0.225816845589568	nardilysin isoform 1	NRD1
DLAgn_00024180	28.9307585715828	-0.00996758681115602	0.655061494682434	uncharacterized protein loc101485583	-
DLAgn_00024200	231.263577747649	-0.817253530568089	0.00695926430279567	uncharacterized protein loc101485855 isoform x1	-
DLAgn_00024210	1835.81891127329	-0.0642917119791852	0.581188809847712	programmed cell death protein 10	PDCD10
DLAgn_00024220	268.766992519385	-0.37008339768554	0.109050862126673	inositol-3-phosphate synthase 1-a-like	ISYNA1
DLAgn_00024230	16.845970679528	-0.0552850831292791	0.272398368269981	tubulin polyglutamylase complex subunit 1	TPGS1
DLAgn_00024240	27.1233252268003	0.0334674649994824	0.668190773993547	nuclease harbi1-like	-
DLAgn_00024250	1154.05471934192	0.150543006917544	0.227445351957896	guanine nucleotide-binding protein g subunit alpha-like isoform 1	GNAQ
DLAgn_00024260	930.211580047318	-0.038513727866113	0.755830681140518	amino-terminal enhancer of split-like	AES
DLAgn_00024270	532.223589772601	0.0204048013880923	0.884731711849202	lipid phosphate phosphohydrolase 2-like	PPAP2C
DLAgn_00024280	93.3025200476429	-0.0256882345696306	0.502150591332914	interleukin-6 receptor subunit beta-like	IL6ST
DLAgn_00024290	137.772468611473	-0.0262105617858036	0.516056334726298	interleukin-6 receptor subunit beta precursor	IL6ST
DLAgn_00024300	292.560302585716	-0.117099656278803	0.353283313204578	sh2 domain-containing adapter protein d-like	SHDB
DLAgn_00024310	563.593224372432	-0.0333802010606167	0.755941699048209	coiled-coil domain-containing protein 94	CCDC94
DLAgn_00024330	115.44194059866	0.0183378210709944	0.883296176157551	microtubule-associated protein 1b-like	MAP1A
DLAgn_00024340	45.3490234656543	0.0281330427266904	0.695998377523362	interferon-induced protein 44-like	IFI44
DLAgn_00024350	152.093372582868	0.0175438672359428	0.791771317859063	growth arrest and dna-damage-inducible protein gadd45 beta	GA45B
DLAgn_00024360	13.854789404207	0.029791655175241	0.7146315172019	guanine nucleotide-binding protein g g g subunit gamma-7	GNG7
DLAgn_00024380	3067.50339286344	-0.0415910860448571	0.730482130464337	receptor expression-enhancing protein 5-like	REEP6
DLAgn_00024510	289.927691612013	-0.0228641495057498	0.866865176102853	serine threonine-protein kinase pak 2-like	PAK2
DLAgn_00024530	283.783247013619	0.0226602722863515	0.868652720347778	helicase-like transcription factor	HLTF
DLAgn_00024540	445.04051013628	0.0775178079202674	0.520080900287906	glycogenin-1-like	GYG1A
DLAgn_00024560	52.6540815927915	-0.0108693120084925	0.915862838360178	serine threonine-protein kinase atr-like	ATR
DLAgn_00024590	172.35747802644	-0.0201383269655876	0.878969091937203	cohesin subunit sa-1	STAG1
DLAgn_00024620	185.099907669828	-0.0448307121786727	0.7146315172019	ig kappa chain v-iv region sth	-
DLAgn_00024640	762.275115257303	-0.0977993732287408	0.411663264135901	propionyl- carboxylase beta mitochondrial	PCCB
DLAgn_00024650	342.283697824817	0.0772385835892516	0.530247810765033	male-specific lethal 2 homolog	MSL2
DLAgn_00024660	108.120779528132	0.034976181929534	0.715405816179608	tumor necrosis factor ligand superfamily member 10-like	TNFSF10
DLAgn_00024670	13335.6014773666	0.0789358590763923	0.419068570085236	neutral cholesterol ester hydrolase 1-like	NCEH1
DLAgn_00024680	545.215227248085	-0.0395206502235525	0.604826906161181	serine threonine-protein phosphatase 2a regulatory subunit b subunit alpha-like	PPP2R3A
DLAgn_00024690	1075.74747964786	-0.0304329249605596	0.796938739075392	fibronectin type iii domain-containing protein 3b	FNDC3B
DLAgn_00024710	1189.01883192752	0.0450219113285545	0.720819669827972	phospholipase d1	PLD1
DLAgn_00024720	211.746144941834	-0.0233007895901306	0.814215883119257	traf2 and nck-interacting protein kinase	TNIK
DLAgn_00024730	12597.0110732213	0.413529581054789	0.0193650306965663	glucose transporter 2	SLC2A2
DLAgn_00024740	2199.99676633461	0.0457792170468305	0.709764105704282	eukaryotic translation initiation factor 5a-1	IF5A1
DLAgn_00024760	63.1226507127138	-0.371642527408036	0.117120397480721	claudin 11	CLDN11
DLAgn_00024780	407.336870920401	-0.152871227413531	0.257480493909129	isoform cra_a	PALM
DLAgn_00024790	3812.82831272793	0.0192409494033514	0.873998420668638	polypyrimidine tract-binding protein 1-like	PTBP1
DLAgn_00024810	7038.62129560101	-0.0207625870396472	0.826189104537558	synaptosomal-associated protein 23	SNAP23
DLAgn_00024820	656.070105871809	-0.14322765903611	0.269713188049768	spectrin beta non-erythrocytic 1 isoform x1	SPTBN1
DLAgn_00024830	581.144574424391	0.00223288297725741	0.987930815385721	star-related lipid transfer protein 9-like	STARD9
DLAgn_00024840	996.787967369531	-0.0897598068205618	0.446076612084849	codanin-1-like	CDAN1
DLAgn_00024850	193.096342190862	-0.00749828548248745	0.954969387128577	tau-tubulin kinase 2	TTBK2
DLAgn_00024860	2478.75653269153	0.0419072913519649	0.693245153357024	transmembrane protein 62-like	TMEM62
DLAgn_00024870	419.456847719224	0.0846168400863205	0.505183119665429	prostaglandin reductase 2-like	PTGR2
DLAgn_00024880	825.589399680596	0.0522314229228156	0.589075789750753	uncharacterized protein c14orf43-like	ELMSAN1
DLAgn_00024890	1269.60366557935	0.0610532165106957	0.625309402128954	cysteine-rich protein 2	CRIP2
DLAgn_00024900	284.717011668326	0.0939446653228991	0.449186389967565	metastasis-associated protein mta1-like	MTA1
DLAgn_00024920	15590.0931074692	0.0224526044588825	0.810335975691777	zinc finger protein c3h1 type-like 1-like	ZFP36L1
DLAgn_00024930	127.041497800685	0.0892921004921338	0.243673951212525	pleckstrin homology domain-containing family h member 1	PLEKHH1
DLAgn_00024940	2644.50178704082	0.125488109172944	0.287966626895692	mitochondrial 2-oxodicarboxylate carrier	SLC25A21
DLAgn_00024990	155.503356558184	0.255901945868279	0.154365318145277	map3k12-binding inhibitory protein 1	MBIP
DLAgn_00025000	604.080154395943	0.0371698359777806	0.798938157291886	ribosomal protein s6 kinase alpha-5	RPS6KA5
DLAgn_00025010	5992.3327256579	-0.0753457781572736	0.545245706795346	trifunctional enzyme subunit mitochondrial-like	HADHA
DLAgn_00025030	1224.78413584061	0.121501502316785	0.357935406167614	polycomb group protein asxl2-like	ASXL2
DLAgn_00025050	1552.00830083463	0.139603589320079	0.308849708564689	dna (cytosine-5)-methyltransferase 3a	DNMT3A
DLAgn_00025070	70.1550811770238	0.0602273135325789	0.238988131878735	microtubule-associated protein rp eb family member 3-like	MAPRE3B
DLAgn_00025120	165.228253626865	-0.0557004622582949	0.597351339717247	jouberin isoform x1	AHI1
DLAgn_00025130	146.991379214919	0.454414466480984	0.0860150697450595	mfs-type transporter slc18b1-like	SLC18B1
DLAgn_00025140	102.627990222813	0.160042262567344	0.240188540217177	tubby-related protein 4-like isoform 2	TULP4
DLAgn_00025160	49.4725886385298	0.060666444564675	0.604644157261207	myc target protein 1 homolog	MYCT1
DLAgn_00025170	479.8585840568	0.00198474270147018	0.967595121077065	low quality protein: nesprin-1	SYNE1
DLAgn_00025190	197.123221422905	0.0331427163612801	0.795624179581874	required for meiotic nuclear division protein 1 homolog	RMND1
DLAgn_00025220	45.3718725043659	0.0457939593566439	0.383299076123645	syntaxin-11	STX11
DLAgn_00025230	473.550145837308	-0.0607705708673665	0.609934719467014	f-box only protein 30-like	FBXO30
DLAgn_00025240	224.924813789604	-0.0430601221441745	0.711832154054859	e3 ubiquitin-protein ligase shprh	SHPRH
DLAgn_00025270	1417.43266654871	0.078335571881673	0.523354859641741	syntaxin-binding protein 5 isoform 2	STXBP5
DLAgn_00025280	32.5955889416275	0.168258676083246	0.239837060844444	sam and sh3 domain-containing protein 1-like	SASH1A
DLAgn_00025290	286.916312551498	0.0791885803898703	0.442357179434111	d-aspartate oxidase	DDO
DLAgn_00025300	63.7486430132013	0.17033734598212	0.242228462735856	zinc finger and btb domain-containing protein 24	ZBTB24
DLAgn_00025310	46.8727053518598	0.106349835703338	0.21692796674961	uncharacterized protein loc101426333	C6ORF183
DLAgn_00025320	44.7959882301009	0.702543176797422	0.0715939079306925	forkhead box protein partial	FOXO3
DLAgn_00025330	65.1125745137286	-0.100828813272783	0.417016976788599	lactation elevated protein 1	LACE1
DLAgn_00025350	24.2499234243952	0.0479079643033377	0.555942573439986	visinin-like protein 1-like	VISL1
DLAgn_00025360	84.9729840766054	0.0190114069560019	0.834786356754286	structural maintenance of chromosomes protein 6	SMC6
DLAgn_00025390	731.802943349752	-0.105918106823844	0.395869510247155	sodium-dependent multivitamin transporter-like	SLC5A6
DLAgn_00025400	19.7324872022801	0.00279363423762578	0.96901702730882	centromere protein o	CENPO
DLAgn_00025410	96.7334592345352	-0.097137603703867	0.35091647333147	quinone oxidoreductase pig3-like	TP53I3
DLAgn_00025430	1572.99200013744	-0.147653492692686	0.259703383192049	cysteine string	DNAJC5G
DLAgn_00025440	109.490883437037	-0.0428383959629661	0.630934492270266	zinc transporter 2-like	SLC30A2
DLAgn_00025450	196.38852753851	-0.00854039687109988	0.94332625695339	chaperone activity of bc1 complex- mitochondrial-like	ADCK3
DLAgn_00025460	556.081022199661	-0.208829888272614	0.112115738621958	deoxyribonuclease tatdn3 isoform 1	TATDN3
DLAgn_00025470	264.569023389677	0.0152743016188261	0.894976107607322	plasma alpha-l-fucosidase	FUCA2
DLAgn_00025480	14.6047454527414	-0.281153207976236	0.136487620720315	human immunodeficiency virus type i enhancer-binding protein 2 homolog	HIVEP2
DLAgn_00025500	1884.61010231414	0.159225740272785	0.203986377793052	selenoprotein l	AAED1
DLAgn_00025550	2768.72971081837	-0.15257594305845	0.264899898184421	dual specificity protein phosphatase 23	DUS23
DLAgn_00025560	39.0741053136661	0.00996588111014582	0.90388963299727	guanine nucleotide-binding protein gi gs go gamma-2 subunit precursor	GNG2
DLAgn_00025570	839.574459127168	0.056985601235876	0.606007966429214	ferm domain containing 6	FRMD6
DLAgn_00025580	970.632462493825	-0.104848050616757	0.323226241705962	thioredoxin-related transmembrane protein 1-like	TMX1
DLAgn_00025600	8532.26109053108	0.0163346165412845	0.883550213036038	glycogen liver form isoform x1	PYGL
DLAgn_00025610	2176.99302888688	0.101724918397952	0.393171256073327	monoacylglycerol lipase abhd12-like	ABHD12
DLAgn_00025620	29.3619295451858	-0.0234768385940705	0.825881503042352	nin protein	NIN
DLAgn_00025630	230.461664022825	-0.0209939882784309	0.875467860588172	protein salvador homolog 1-like	SAV1
DLAgn_00025650	1141.13326667855	-0.0353280233778667	0.779637495487156	mitogen-activated protein kinase kinase kinase kinase 5	MAP4K5
DLAgn_00025660	158.636293843547	0.0943938922994736	0.438845006194798	cyclin-dependent kinase-like 1 (cdc2-related kinase)	CDKL1
DLAgn_00025670	1393.99423520929	-0.303703755880255	0.117875957538719	atp synthase subunit mitochondrial precursor	ATP5S
DLAgn_00025680	47293.7446082476	-0.113382357425958	0.21087470128711	l-2-hydroxyglutarate mitochondrial	L2HGDH
DLAgn_00025690	668.46043595972	0.023480335373597	0.862911105607539	son of sevenless homolog 2	SOS2
DLAgn_00025710	33.4097904913931	-0.0223797970157616	0.773022087325962	cyclin-dependent kinase inhibitor 3-like	CDKN3
DLAgn_00025740	126.649898501687	-0.19439163997348	0.187081836323916	protein cornichon homolog isoform 2	CNIH
DLAgn_00025750	400.59284080075	0.203952253698886	0.157134495520637	glia maturation factor beta	GMFB
DLAgn_00025760	1905.64535814298	0.108440165995236	0.240773580389974	galectin-3 isoform x1	LGALS3
DLAgn_00025770	1858.91482866626	0.116003000361819	0.373964964879242	synaptojanin-2-binding protein	SYNJ2BP
DLAgn_00025790	3492.64763137331	-0.0420360060980367	0.745619436646713	serine arginine-rich splicing factor 4-like	KRT5.1
DLAgn_00025800	542.827443198712	0.0436260264168244	0.662473147036302	phosphofurin acidic cluster sorting protein 2	PACS2
DLAgn_00025810	260.082317644418	0.251704229002519	0.145959655838713	wd repeat domain 22	DCAF5
DLAgn_00025820	367.780929072854	-0.086392212090829	0.476171540302916	alpha-actinin-1 isoform 1	ACTN1
DLAgn_00025830	466.819047533764	-0.00890253636805262	0.946979475994967	cox16-like protein c14orf112 mitochondrial precursor	COX16
DLAgn_00025870	392.790927389205	-0.0150236191233392	0.910657888433638	mediator of rna polymerase ii transcription subunit 6	MED6
DLAgn_00025880	156.22196830836	-0.0104710470315458	0.939067212368115	pecanex-like protein 1	PCNX
DLAgn_00025890	10089.7274767872	0.010278212732024	0.843211551716953	legumain precursor	LGMN
DLAgn_00025900	1508.6458790872	-0.320090705825579	0.0352322118631426	calcium-binding protein p22-like	CHP1
DLAgn_00025910	65.8254400002395	0.16870623602551	0.219958076364629	protein mis18-beta	OIP5
DLAgn_00025920	84.4003018183563	0.0151243568672689	0.842195873754661	nusap1 protein	NUSAP1
DLAgn_00025930	209.922709794397	-0.129800701480024	0.217976708336052	complex i intermediate-associated protein mitochondrial-like	NDUFAF1
DLAgn_00025940	1174.53870815499	-0.0615369513396963	0.536547602761351	rna polymerase-associated protein rtf1 homolog	RTF1
DLAgn_00025950	850.812342679482	-0.108855298934443	0.343960578631574	golgin subfamily a member 5-like	GOLGA5
DLAgn_00025960	1209.9711757662	-0.236744158154834	0.125774709796038	thyroid receptor-interacting protein 11	TRIP11
DLAgn_00025980	28.7066822412221	-0.119132852183035	0.218749774480981	tandem c2 domains nuclear	TC2N
DLAgn_00026010	1176.28632880369	0.126845196162514	0.296569006227086	zinc finger fyve domain-containing protein 26	ZFYVE26
DLAgn_00026020	236.542861855398	-0.0924678143635824	0.215913638605084	retinol dehydrogenase 12	RDH12
DLAgn_00026030	220.379380992368	-0.142871743753575	0.244691665865972	vesicle transport through interaction with t-snares homolog 1b	VTI1B
DLAgn_00026040	39.775911128988	0.0279389547010465	0.353395516558335	type ii	ARG2
DLAgn_00026050	4752.5138682021	0.134758065685673	0.255041459049657	rna-binding protein 25	RBM25
DLAgn_00026060	1668.93718068326	0.00169419064540584	0.987975924220076	solute carrier family 39 (zinc transporter) member 9	SLC39A9
DLAgn_00026090	9627.90359570609	-0.0049417166307902	0.967595121077065	sparc-related modular calcium-binding protein 1-like	SMOC1
DLAgn_00026140	42.1327018444666	0.0397158952517066	0.649583870998962	t-cell receptor type 1	-
DLAgn_00026240	98.9860251952553	0.0250154578009944	0.809579522136106	t-cell receptor type 1	TRBC
DLAgn_00026270	804.231609103039	-0.260768775080946	0.071140150652786	presenilin 1	PSEN1
DLAgn_00026280	435.241101103948	0.175099830236358	0.164844653396002	enhancer of rudimentary homolog	ERH
DLAgn_00026290	662.659863475543	0.136000880644696	0.228377152077072	exonuclease 3 -5 domain-containing protein 2	EXD2
DLAgn_00026300	1680.69396362556	-0.168188219846094	0.220625897261754	protein numb homolog isoform x1	NUMB
DLAgn_00026320	2224.54355550719	-0.0115574777558482	0.934015688060092	polypeptide n-acetylgalactosaminyltransferase-like protein 1-like	GALNT16
DLAgn_00026330	781.890587330638	-0.122688947874089	0.297755668963245	vam6 vps39-like protein	VPS39
DLAgn_00026340	548.230783004583	0.0516912030867104	0.689483979670018	transmembrane protein 87a-like	TMEM87A
DLAgn_00026350	42.2082104738996	0.0316362846947556	0.680992439546793	neutral alpha-glucosidase c	GANC
DLAgn_00026370	303.406904172808	0.0267477783403922	0.842341163315248	zinc finger protein 106	ZFP106
DLAgn_00026380	268.367332337012	0.357013457146985	0.123309915808541	transmembrane protein 206-like	TMEM206
DLAgn_00026390	1228.33863675781	0.0295376740629379	0.823371911666318	ezrin isoform 1	EZR
DLAgn_00026420	3661.86539538036	-0.0465648225158426	0.711832154054859	mosc domain-containing protein mitochondrial-like	MOSC1
DLAgn_00026440	346.737035079769	-0.00270113878639295	0.987904743789164	ddb1- and cul4-associated factor 10	DCAF10
DLAgn_00026450	305.989160468719	-0.04324907233022	0.71905940650665	probable carboxypeptidase x1-like	CPXM1
DLAgn_00026460	878.811195670698	-0.0903816105621769	0.459674688089562	ring finger protein 145-like	RNF145
DLAgn_00026470	2705.95775567669	-0.389545107766189	0.0689142448273331	ubiquitin-conjugating enzyme e2 d3	UBE2D3
DLAgn_00026480	1200.35990993781	-0.0660009274282105	0.569136380275472	beta lysosomal	MANBA
DLAgn_00026490	7754.0722241807	-0.157478900469088	0.241670752739252	zinc transporter zip8-like	SLC39A8
DLAgn_00026500	1079.2825257819	-0.154283590191098	0.229553785127041	probable n-acetyltransferase camello-like	NAT8B
DLAgn_00026510	347.695551370004	0.320959932202238	0.040666449836798	dynactin subunit 1	DCTN1
DLAgn_00026520	385.263803890248	-0.0287855446841659	0.812956990448176	alstrom syndrome protein 1	ALMS1
DLAgn_00026530	652.2933470624	0.0798364292200531	0.505183119665429	novel protein	-
DLAgn_00026540	168.461779105173	-0.136886528055233	0.241670752739252	nanos homolog 1-like	NANO1
DLAgn_00026550	18.4407413979852	0.0296602257250593	0.72375407446897	neurofilament light polypeptide-like	NEFL
DLAgn_00026560	274.758065636316	-0.112772234317554	0.364180369899653	28s ribosomal protein mitochondrial-like	MRPS26
DLAgn_00026570	93.2877699379071	-0.154608276203872	0.259167011052118	lysyl oxidase homolog 3	LOXL3
DLAgn_00026580	1084.45834531057	0.0614613992403706	0.62413204379912	pantothenate kinase mitochondrial	PANK2
DLAgn_00026590	152.042947601891	0.198155501763454	0.154415929852933	mitochondrial antiviral signaling	MAVS
DLAgn_00026610	230.607698286792	0.0818926527349222	0.528803316442709	rab11 family-interacting protein 5-like isoform x1	RAB11FIP5
DLAgn_00026620	1825.31757793946	0.019628677769437	0.868602727612222	sideroflexin-5 isoform x3	SFXN5
DLAgn_00026650	124.950652271043	-0.00350730253679062	0.975624381281464	m-phase inducer phosphatase 2-like	CDC25B
DLAgn_00026660	104.465569283657	0.0538370676666404	0.671766390712537	ap-5 complex subunit sigma-1	AP5S1
DLAgn_00026690	2025.40588750201	-0.21817839011925	0.00636029791469067	attractin	ATRN
DLAgn_00026700	1147.63878739176	0.10507176947692	0.373884530702166	eukaryotic translation initiation factor 2-alpha kinase 3	EIF2AK3
DLAgn_00026710	5033.7047270178	0.29422343411352	0.12931960000633	ribose-5-phosphate isomerase	RPIA
DLAgn_00026720	185.812363192085	0.448445237460008	0.0257615091249633	sodium bicarbonate transporter-like protein 11-like	SLC4A11
DLAgn_00026750	2164.4104951546	-0.0867013477607829	0.494856077924148	---NA---	-
DLAgn_00026760	833.371783835115	-0.189114459934073	0.216365450332276	uncharacterized protein c20orf194-like	C10H20ORF194
DLAgn_00026780	3189.61103443996	0.00393234170441795	0.976960441927484	complement factor d-like	CFD
DLAgn_00026800	7221.88311664768	0.0850693012991832	0.388704071987855	retinoic acid receptor responder protein 3	-
DLAgn_00026820	1901.79634545928	-0.11948314900454	0.295393232235231	letm1 and ef-hand domain-containing protein mitochondrial-like	LETM1
DLAgn_00026830	52.3557474384658	0.0387206568170354	0.686044025405476	probable histone-lysine n-methyltransferase nsd2-like	WHSC1
DLAgn_00026840	1047.47711876646	-0.0763684272309723	0.512995145711082	protein jade-1-like	PHF17
DLAgn_00026850	67.779694773004	-0.0405518332254134	0.520241689989046	acetylserotonin o-methyltransferase	ASMT
DLAgn_00026860	1662.21876651393	-0.0243542356141527	0.854537314864193	membrane-associated progesterone receptor component 2	PGRMC2
DLAgn_00026870	6114.80160267936	-0.0196490501975998	0.875549246158986	la-related protein 1b-like	LARP1B
DLAgn_00026880	65.4312148653099	-0.107886972674469	0.396932349883446	phospholipase membrane-associated-like	PLB1
DLAgn_00026890	537.969539978083	0.0602968654543937	0.596563273780627	dr1-associated corepressor	DRAP1
DLAgn_00026900	684.698111998969	-0.103117096571768	0.376935157267481	activator of 90 kda heat shock protein atpase homolog 1	AHSA1
DLAgn_00026910	1613.14514122316	-0.0292602524434233	0.821342122419703	cell division cycle-associated protein 4-like	CDCA4
DLAgn_00026920	549.119609363318	0.0670558711480486	0.569899622833271	serta domain-containing protein 2-like	-
DLAgn_00026950	14.2950302662802	0.0256870956309974	0.610219718514674	protein lbh-like	-
DLAgn_00026960	279.80252536115	0.0963019567324993	0.269170780326244	exocyst complex component 3-like protein 4	EXOC3L4
DLAgn_00026970	67.3927244002811	-0.0323681262298797	0.755403681820689	tumor necrosis factor alpha-induced protein 2-like	TNAP2
DLAgn_00026980	94.3725982986461	0.0679717860800567	0.546865193324726	exocyst complex component 3	EXOC3
DLAgn_00026990	1203.54385383266	0.00382737853197401	0.976504324755404	vacuolar protein sorting-associated protein 29	VPS29
DLAgn_00027000	5846.38702920201	0.0215958903423002	0.873370138481105	eukaryotic translation initiation factor 5	EIF5
DLAgn_00027010	2024.97666026797	-0.0596192785154185	0.569192767257665	map microtubule affinity-regulating kinase 3-like isoform 1	MARK3
DLAgn_00027020	1447.69666853923	-0.0421633304750465	0.274868998901699	creatine testis isozyme	KCRT
DLAgn_00027030	496.578892550804	-0.0594628246991276	0.407990366840701	trna (adenine-n -)-methyltransferase catalytic subunit trmt61a-like	TRMT61A
DLAgn_00027040	885.635833609022	0.170802250981699	0.120504755432011	bag family molecular chaperone regulator 5	BAG5
DLAgn_00027050	1044.72629075445	0.757259847684983	8.53052869621063e-05	apoptogenic protein mitochondrial	APOPT1
DLAgn_00027060	3151.83388888393	0.0558893455049561	0.645256468328422	kinesin light chain 1	KLC1
DLAgn_00027070	89.0166112308768	-0.0424676434766094	0.474525164169663	e3 ubiquitin isg15 ligase trim25-like	-
DLAgn_00027080	174.434138407131	-0.021913005482153	0.627128331410203	tripartite motif-containing protein 16-like	-
DLAgn_00027090	1827.54136903921	0.113647997223929	0.35973563405542	zfyve21 protein	ZFYVE21
DLAgn_00027120	87.1264970002817	-0.947455420535455	0.000370697843627302	transcription factor iiib 90 kda subunit	BRF1
DLAgn_00027130	178.709007853066	0.0584978259743761	0.627286194599934	btb poz domain-containing protein 6	BTBD6B
DLAgn_00027180	299.099456390632	0.0468624336470441	0.708115416477946	protein jagged-2-like	JAG2
DLAgn_00027190	13408.8041486949	-0.10511071135161	0.343046282084385	estrogen receptor beta 2	ER-B2
DLAgn_00027200	15.0789372432818	-0.0237025478177192	0.690960807161389	nesprin-2	SYNE2
DLAgn_00027260	1330.48735590108	0.0342752142712449	0.787793506656608	serine threonine-protein phosphatase 2a 56 kda regulatory subunit epsilon isoform-like	PPP2R5E
DLAgn_00027270	238.365864000386	-0.0744837210820383	0.334875453519113	wd repeat-containing protein 89-like	WDR89
DLAgn_00027290	835.311548709113	0.0536563189435152	0.637957314623492	sphingosine-1-phosphate phosphatase 1-like	SGPP1
DLAgn_00027310	147.484906553053	-0.215954428006618	0.119829830651725	snrna-activating protein complex subunit 1-like	SNAPC1
DLAgn_00027370	884.095088955311	0.109682680314499	0.275539185143065	uncharacterized protein ddb_g0271670-like isoform x1	-
DLAgn_00027380	1093.31958693062	0.15974380741085	0.247078936852175	calpain small subunit 1-like	CAPNS1B
DLAgn_00027390	2423.18986664473	-0.11474357715684	0.348289967685858	transmembrane protein 87a-like	TMEM87B
DLAgn_00027430	19.2496553457025	-0.0344803709014118	0.648928814926634	uncharacterized protein loc101474804	-
DLAgn_00027460	118.252623029499	0.217626636609865	0.142128803937689	cap-gly domain-containing linker protein 3	CLIP3
DLAgn_00027470	55.831272411144	0.028362468146219	0.738682869076784	zinc-binding protein a33-like	BTR06
DLAgn_00027480	199.610237339215	-0.0539393652969148	0.342502933907627	mitochondrial import inner membrane translocase subunit tim50-like	TIMM50
DLAgn_00027490	1568.63009600165	0.407065579241361	0.0547874534029839	delta-like protein b-like	DLC
DLAgn_00027500	2934.16864895568	0.00959711623892245	0.874713542646678	calcineurin b homologous protein 2	CHP2
DLAgn_00027510	3056.52475824788	0.0386377451529564	0.760449726004222	cytochrome c oxidase subunit mitochondrial-like	COX7A2
DLAgn_00027520	52.2268356931809	0.0299081401443686	0.680761857674164	ribonuclease t2 precursor	RNASET2L
DLAgn_00027530	1363.36699694345	-0.084117470079474	0.392814641208954	transcription elongation factor spt5-like	SUPT5H
DLAgn_00027540	18.8053996465547	-0.232188070870325	0.155750445946493	---NA---	-
DLAgn_00027550	267.570062455863	0.0139244357544018	0.91297506791947	pleckstrin homology domain-containing family g member 3-like	GTF2F1
DLAgn_00027560	18.1897015817373	0.00109663799193384	0.991987507318632	pleckstrin homology domain-containing family g member 3	PLEKHG3
DLAgn_00027620	19.7762486264135	0.0633898081011272	0.394484510177677	zinc finger protein 729-like	-
DLAgn_00027630	241.326253405495	0.0536449200107858	0.667147419261875	sh3kbp1-binding protein 1-like	SHKBP1
DLAgn_00027650	1988.82137607452	-0.0600120111547922	0.59850538116163	latent-transforming growth factor beta-binding protein 4	LTBP4
DLAgn_00027660	643.976543842623	-0.041994662947154	0.736057848101637	arf-gap with coiled- ank repeat and ph domain-containing protein 3	ACAP2
DLAgn_00027670	109.260086021462	0.0401107247426396	0.735664972658238	mitogen-activated protein kinase-binding protein 1-like	MAPKBP1
DLAgn_00027680	833.313014513767	0.045034297027864	0.709764105704282	mitogen-activated protein kinase-binding protein 1-like	MAPKBP1
DLAgn_00027690	1111.52747886293	0.0816841620205115	0.347280790510905	isoform cra_d	RFFL
DLAgn_00027700	127.475447554042	0.0616450424514239	0.299776203208847	protein nlrc3-like	-
DLAgn_00027710	524.481291408599	0.0267793881189219	0.840154684121258	eukaryotic translation initiation factor 4h	EIF4H
DLAgn_00027730	409.191247304259	-0.0287884613368041	0.817577985862776	endothelin-converting enzyme 2-like	ECE2
DLAgn_00027740	1237.92113371238	0.0105793104562506	0.708703914069229	preprosomatostatin ii	-
DLAgn_00027750	13.5821978049593	0.0421273843493679	0.584870622093274	type alpha 5	COL4A5
DLAgn_00027790	765.381252961861	-0.121016108956274	0.308227525430217	exocyst complex component 3-like	EXOC3L2
DLAgn_00027800	10195.8399095482	0.169082341376254	0.246255828251216	claudin-19- partial	CLDN15LB
DLAgn_00027810	346.510935155879	-0.109040254441714	0.386345727249086	presenilins-associated rhomboid-like mitochondrial-like	PARL
DLAgn_00027820	82.754668729679	0.0269117936050229	0.817764716976244	protein iws1 homolog	IWS1
DLAgn_00027830	19.3949300089638	0.0452787051772197	0.522757340320426	nuclear factor ovary-like	-
DLAgn_00027860	311.603604884746	0.453832989660413	0.0155298784717588	interleukin-1 receptor accessory protein	IL1RAP
DLAgn_00027900	11.2762533025882	-0.0609599903624544	NA	beta-arrestin-1 isoform x3	ARRB1
DLAgn_00027910	1241.95892482093	0.0228660790322618	0.862328018801773	autophagy-related protein 16-2	ATG16L2
DLAgn_00027950	55.9506092133476	-0.0652537158265507	0.531823694987836	nlr family member x1	NLRX1
DLAgn_00027960	1109.0106299547	0.0480255312624903	0.699119489225216	nemo-like kinase	NLK
DLAgn_00027980	29.3615295823682	-0.0556417174918286	0.599819594168927	---NA---	-
DLAgn_00027990	1033.14779237609	-0.0567614511514019	0.609934719467014	neurofibromin isoform 2	NF1
DLAgn_00028010	19.4309074522006	0.0422254022722315	0.476947652558981	protein evi2b isoform 2	EVI2B
DLAgn_00028020	13.2638436401112	0.0333840954493418	0.679669963504694	---NA---	-
DLAgn_00028040	151.330681687261	-0.0255333655673753	0.840919651197204	vascular endothelial zinc finger 1	VEZF1
DLAgn_00028050	27.8021011328251	0.101689465457407	0.389391293935697	---NA---	-
DLAgn_00028080	541.151668566312	-0.147009415188568	0.272817693127259	28s ribosomal protein mitochondrial-like	MRPS23
DLAgn_00028090	1844.74215857073	0.138574914762176	0.275251495637492	ephexin- partial	NGEF
DLAgn_00028110	2258.4543762891	-0.166403583520163	0.224771710047526	a-kinase anchor protein mitochondrial-like	AKAP84
DLAgn_00028120	1654.34677880316	-0.0268172343394638	0.811096757472414	cue domain-containing protein 1-like	CUEDC1
DLAgn_00028130	5451.50461771661	0.477597665506411	0.071826771358414	wd repeat and socs box-containing protein 1	WSB1
DLAgn_00028140	274.577104854023	0.169729076166476	0.220625897261754	kinase suppressor of ras 1	KSR1
DLAgn_00028150	2278.82530642451	0.103893382170754	0.408818721655935	galectin like protein	LEG9
DLAgn_00028170	942.900255702213	0.108995620700994	0.394653090492566	unconventional myosin-xviiia isoform x3	MYO18A
DLAgn_00028190	21.9499990091913	0.0367344564009546	0.699073172509419	unconventional myosin-xviiia-like isoform x1	-
DLAgn_00028200	10857.4548542785	0.0936403792019807	0.452557509734991	peroxisomal sarcosine oxidase-like	PIPOX
DLAgn_00028210	268.708530401859	-0.0337799667167988	0.790128089268795	mediator of rna polymerase ii transcription subunit 16	MED16
DLAgn_00028230	600.063815144859	0.126380172072276	0.202120601780237	phd finger protein 12	PHF12
DLAgn_00028240	1837.38066118556	-0.000851459356576651	0.982695097829281	dehydrogenase reductase sdr family member 13-like	DHRS13A.1
DLAgn_00028250	311.537637672071	0.0116520849953581	0.935292493292215	dehydrogenase reductase sdr family member 13-like	DHRS13A.2
DLAgn_00028290	2547.10812471976	0.46080420996436	0.0765828783634169	breast carcinoma-amplified sequence 3	BCAS3
DLAgn_00028300	2961.76321276467	0.0055498324825616	0.966113769666586	t-box transcription factor tbx2b-like	TBX2-A
DLAgn_00028330	68.3268807785424	0.0559166430728305	0.612692691320575	low quality protein: fanconi anemia group j protein	BRIP1
DLAgn_00028340	90.3498220811308	0.0416192302973064	0.70912846729891	protein phosphatase 1d-like	PPM1DB
DLAgn_00028350	1023.41116259863	-0.0426330499954765	0.721350005480125	amyloid protein-binding protein 2	APPBP2
DLAgn_00028360	85.5337805878873	-0.0952546258474268	0.348289967685858	cdp-diacylglycerol--inositol 3-phosphatidyltransferase	CDIPT
DLAgn_00028370	1505.33525372633	0.0150362211715462	0.902827915384005	ubiquitin carboxyl-terminal hydrolase 32	USP32
DLAgn_00028380	15.0808746615044	0.0106433732904771	0.897327925453415	tyrosine kinase receptor cad96ca-like isoform x1	FGFR1
DLAgn_00028390	1031.38330628384	-0.066067463443636	0.451470333652385	transmembrane protein 97	TMEM97
DLAgn_00028400	3896.77280509162	-0.0385562308677022	0.470737670155123	serine threonine-protein kinase ulk2	ULK2
DLAgn_00028410	632.332579724175	-0.0683740594311551	0.569215998739413	fatty aldehyde dehydrogenase-like	ALDH3A2A
DLAgn_00028420	9.30692528107415	0.0355230733659578	NA	fatty aldehyde dehydrogenase-like	AL3A2
DLAgn_00028440	384.036622479598	0.0341624096529803	0.790743322155366	protein-tyrosine sulfotransferase 1-like	TPST1
DLAgn_00028450	14.8989493890375	0.0535618658858573	0.458872737787291	small g protein signaling modulator 2-like	SGSM2
DLAgn_00028460	656.389711745888	-0.0369198586313242	0.762236649685508	btb poz domain-containing adapter for cul3-mediated degradation protein 2-like	TNFAIP1
DLAgn_00028470	1058.67413102379	-0.00366811562817287	0.969678314563915	intraflagellar transport protein 20 homolog	IFT20
DLAgn_00028480	305.356749647808	-0.0630230038012502	0.601540172873816	upf0631 protein c17orf108 homolog	LYRM9
DLAgn_00028510	527.764270485293	-0.587604311950406	0.102290853688128	gastric intrinsic factor-like	TCNL
DLAgn_00028520	24.6669472243954	-0.0109538475382315	0.897327925453415	gastric intrinsic factor-like	TCNL
DLAgn_00028530	238.85227383096	0.363689427290288	0.10302333547097	sortilin-related receptor	SORL1
DLAgn_00028550	760.986602853935	0.0118789174950556	0.927179679207903	sorting nexin-19	SNX19
DLAgn_00028570	44.3759189821823	-0.0668353712656344	0.424508761073326	a disintegrin and metalloproteinase with thrombospondin motifs 8	ADAMTS8
DLAgn_00028580	1078.4834787084	0.0488291684384915	0.677260843524145	zinc finger and btb domain-containing protein 44	ZBTB44
DLAgn_00028600	8.41025961837753	-0.105204171151795	NA	uncharacterized protein loc101468230 isoform x1	-
DLAgn_00028610	14.0832699332943	0.0221416635727329	0.621022413697898	pou domain class 2-associating factor 1-like	OBF1
DLAgn_00028630	869.966521979361	0.069025906238369	0.581831510076497	cyclic amp-dependent transcription factor atf-5	ATF5A
DLAgn_00028640	2127.16115320875	-0.0154163375042358	0.840317399742856	alpha-2-macroglobulin-like protein 1-like	A2ML1
DLAgn_00028650	1091.60582785758	0.0951120227330574	0.397790259068576	pleckstrin homology-like domain family b member 1-like	PHLDB1
DLAgn_00028660	2222.07503104801	-0.166621345688981	0.169827643641679	coatomer subunit delta	ARCN1
DLAgn_00028670	232.941886266177	-0.104467674435872	0.395405872707312	porphobilinogen deaminase	HMBSA
DLAgn_00028680	242.958415329535	0.0805407620952346	0.512382142037238	ubiquitin-associated and sh3 domain-containing protein b	UBASH3B
DLAgn_00028690	721.971883865882	0.504083293870086	0.069607559674334	glucuronokinase 1-like	-
DLAgn_00028700	639.777227971767	0.244952403389334	0.162633463415942	upstream transcription factor 1	USF1
DLAgn_00028710	14466.9754537474	0.078907744313422	0.526815436045383	alpha-2-macroglobulin-like protein 1-like	A2ML
DLAgn_00028720	648.338616480352	-0.000465524495984974	0.997660539398639	tubulin folding cofactor e-like	TBCEL
DLAgn_00028730	133.111580888409	-0.0406197219365034	0.597553499422765	ubiquitin carboxyl-terminal hydrolase 2-like	USP2
DLAgn_00028740	543.206865984462	-0.412571058871138	0.0762551820981093	protein fam57b-like	FAM57A
DLAgn_00028750	309.364222495593	0.0457055611945684	0.696345002390623	gem-associated protein 4-like	GEMIN4
DLAgn_00028760	322.827791143252	0.0308582208879331	0.790792464482048	tapasin-related isoform x1	-
DLAgn_00028800	190.241048842023	-0.0475596650701989	0.677260843524145	transmembrane protein 199	CQ032
DLAgn_00028810	4176.40277160278	0.0621893907362652	0.562187998952894	polymerase delta-interacting protein 2-like	POLDIP2
DLAgn_00028840	1231.63277696211	0.127923463150298	0.219053018387647	adapter molecule crk-like	CRK
DLAgn_00028850	2347.69820680142	0.0456703490630043	0.642404189411266	14-3-3 protein epsilon	YWHAE1
DLAgn_00028860	1228.61351453168	-0.00688442950367751	0.961385811242938	unconventional myosin-ic	MYO1C
DLAgn_00028870	1092.25898110725	-0.122943552170961	0.348289967685858	large neutral amino acids transporter small subunit 4	SLC43A2
DLAgn_00028880	17.8572264673239	0.0183670690429339	0.864497016899103	phosphatidylinositol transfer protein alpha isoform-like	PITPNA
DLAgn_00028890	466.419340557938	0.0887694442270536	0.432370778805475	phosphatidylinositol -bisphosphate 5-phosphatase a-like	SKIP
DLAgn_00028910	120.009318452709	0.29600377697286	0.138443130546895	xiap-associated factor 1-like	TRAD1
DLAgn_00028920	6066.06316618534	-0.149316372135481	0.164580781008307	t-lymphocyte activation antigen cd86-like isoform x1	CD86
DLAgn_00028940	792.933349336622	0.0121682374554921	0.921635045949177	solute carrier family 12 member 9-like	SLC12A9
DLAgn_00028950	576.505656606399	-0.0133813629179343	0.919945799692438	thrombopoietin [Danio rerio]	THPO
DLAgn_00028970	977.157330680022	0.0377529779533714	0.653924891618349	chloride channel protein 2 isoform x1	CLCN2
DLAgn_00029030	2335.55608704269	0.0248691097054957	0.851704251209263	eukaryotic translation initiation factor 4 gamma 1-like	-
DLAgn_00029040	3701.71990497635	-0.169916832212135	0.157048483450812	26s proteasome non-atpase regulatory subunit 2-like	PSMD2
DLAgn_00029050	788.591718575424	0.0364253633279618	0.781881303058764	serine protease -like	-
DLAgn_00029060	389.053407967794	0.0403828661697985	0.71905940650665	glia-derived nexin-like	SERPINE2
DLAgn_00029070	412.936008771501	0.0263394714871613	0.822192115310759	wd repeat and fyve domain-containing protein 1	WDFY1
DLAgn_00029080	21.8532921576126	0.0446104271101494	0.546686345721636	dehydrogenase reductase sdr family member 12-like	FLJ13639
DLAgn_00029090	23.7770890594029	0.0222935542177601	0.600835623708527	ap-1 complex subunit sigma-3-like	AP1S3B
DLAgn_00029110	132.217092220571	0.0658845981223122	0.544538855928915	potassium voltage-gated channel subfamily e member 4	KCNE4
DLAgn_00029120	116.408902873721	-0.100806388970275	0.343570122846045	long-chain-fatty-acid-- ligase 3-like	ACSL3
DLAgn_00029130	4505.79901934332	-0.121988298296318	0.315889211354805	phenylalanyl-trna synthetase beta chain	FARSB
DLAgn_00029150	11.3038083927947	-0.000808791690481251	NA	e3 ubiquitin-protein ligase rnf182-like	RNF182
DLAgn_00029170	69.775865535778	-0.0803414501987954	0.486974386997353	ephrin type-a receptor 4-like	EPHA4
DLAgn_00029180	286.533369988629	0.0837736292327503	0.51258106112303	acid phosphatase-like protein 2-like	ACPL2
DLAgn_00029190	6893.97102411678	0.104541952276215	0.377147964079112	solute carrier family 25 member 36-a-like	SLC25A36
DLAgn_00029200	810.333516724464	-0.397318151879705	0.0930297314082593	spry domain-containing socs box protein 4-like	SPSB4A
DLAgn_00029230	2231.99537837507	0.0653348030709966	0.588474486717183	retinol-binding protein 2	RBP2A
DLAgn_00029240	293.29109718748	-0.0914381120176332	0.449283785906216	coatomer subunit beta -like	COPB2
DLAgn_00029250	588.189335691941	-0.0028877492321406	0.978805207371035	28s ribosomal protein mitochondrial	MRPS22
DLAgn_00029270	1972.48989205313	0.0278691110139805	0.826395427495477	phosphatidylinositol- -bisphosphate 3-kinase catalytic subunit beta isoform-like	PIK3CB
DLAgn_00029290	426.903817738735	-0.0128306874257212	0.907664545407725	period circadian protein homolog 2-like	PER2
DLAgn_00029310	11.4183726294806	0.0612356715170545	NA	transcription cofactor hes-6-like	HES6
DLAgn_00029330	1346.07509170774	-0.0759592585067218	0.529992161804714	calcium-binding protein 39	CAB39
DLAgn_00029340	175.546836462426	0.00346048821100858	0.97359702517506	integral membrane protein 2c-like	ITM2CB
DLAgn_00029390	80.4304597820296	0.123668984685265	0.239441845008474	ras and rab interactor 2-like	RIN3
DLAgn_00029400	803.10410142296	0.0319026578894459	0.799206484130739	sirtuin 2	SIRT2
DLAgn_00029410	262.526260113165	-0.10013351856886	0.403078213722603	atp synthase subunit s-like	ATP5SL
DLAgn_00029420	175.504771478434	0.00770716054527909	0.0081228915165776	uncharacterized protein loc641487	-
DLAgn_00029430	11.1249857666524	0.0254972998755257	NA	gap junction delta-2	CX35B
DLAgn_00029440	2352.85236808588	-0.0813926902509823	0.494848867707321	glioma tumor suppressor candidate region gene 2	GLTSCR2
DLAgn_00029450	4883.27598616883	-0.0662483891302613	0.528900761122837	h3 histone family 3b variant 2	H3F3B
DLAgn_00029470	447.461518014722	-0.0961184917153695	0.360276327209398	proteasome subunit alpha type-6	PSMA6B
DLAgn_00029480	79.008014267397	-0.0766146691386779	0.244134439777944	inositol-tetrakisphosphate 1-kinase-like	ITPK1
DLAgn_00029500	162.625228691992	-0.102436204240693	0.397263084997115	serine--trna mitochondrial-like	SARS2
DLAgn_00029510	151.535242612797	0.122282703971956	0.337540852221954	kelch-like protein 17-like	KLHL17
DLAgn_00029530	922.150845946211	0.0256127181316791	0.821988434225342	f-box only protein 46	FBXO46
DLAgn_00029540	313.933219824706	-0.3150054361109	0.0896390987216377	chaperone activity of bc1 complex- mitochondrial-like	ADCK4
DLAgn_00029550	21.9329411471392	-0.0138180937174439	0.873998420668638	numb homolog	NUMBL
DLAgn_00029560	1267.80262799709	-0.148585690525922	0.268464283195474	zinc finger fyve domain-containing protein 1	ZFYVE1
DLAgn_00029580	8212.8574839089	-0.583474325024142	0.064407266673517	endonuclease domain-containing 1	K123
DLAgn_00029610	158.505348448997	-0.400340729387452	0.0830683774695267	protein fam115-like	F139A
DLAgn_00029620	330.693693285235	-0.0488634307440285	0.698461392159302	bifunctional polynucleotide phosphatase kinase-like	PNKP
DLAgn_00029630	16166.8652175855	0.229573531738363	0.0547874534029839	complement c2-like	BFC2-B
DLAgn_00029640	10.6760318415432	0.0067830438813333	NA	membrane frizzled-related protein	MFRP
DLAgn_00029650	1112.58904827641	-0.114469092699842	0.243625825023785	nucleoside diphosphate-linked moiety x motif mitochondrial	NUDT8
DLAgn_00029680	718.952053016687	-0.134523695369534	0.296286126552436	proprotein convertase subtilisin kexin type 7	PCSK7
DLAgn_00029690	590.296070668719	-0.0184038419082432	0.896319542929912	transgelin	TAGLN
DLAgn_00029700	41.3409743238809	0.00415063313647633	0.971162050271628	beta-secretase 1-like	BACE1
DLAgn_00029710	1959954.40177321	-0.0153400150763617	0.909613652385695	apolipoprotein a-i	-
DLAgn_00029720	1487.31668093005	-0.103571556032875	0.387600768921518	centrosomal protein of 164 kda	CEP164
DLAgn_00029730	13.2270165157693	-0.0252356939724899	0.745211871566357	---NA---	-
DLAgn_00029740	1991.5758219069	-0.0313706988747377	0.774111579719274	sid1 transmembrane family member 2	SIDT2
DLAgn_00029750	3679.23278463661	-0.0109818146409224	0.934015688060092	serine threonine-protein kinase sik3 homolog	SIK3
DLAgn_00029770	23.7167367148124	-0.00847274361363921	0.916240488714776	cd3 gamma delta protein	CD3G/D
DLAgn_00029780	44.4995292895962	0.00457052361788548	0.963335859364144	cd3 epsilon	CD3E
DLAgn_00029800	1545.54693758466	-0.0753392646632726	0.494848867707321	myelin protein zero-like protein 3-like	MPZL3
DLAgn_00029810	22.3844126882469	0.0232715795681865	0.784117857187242	growth associated protein 43	GAP43
DLAgn_00029820	27.1300338158769	-0.0789601748841857	0.445924667237273	limbic system-associated membrane	LSAMP
DLAgn_00029870	269.265000570806	0.0295837346735326	0.819773061263136	uncharacterized protein loc101469046 isoform x1	-
DLAgn_00029880	853.382023480362	0.0448647474182213	0.702769134496552	arf gtpase-activating protein git1-like	GIT1
DLAgn_00029900	66.1537251230937	0.08999687793989	0.440401388892733	von willebrand factor a domain-containing protein 5a-like	VWA5A
DLAgn_00029910	1174.52075277624	-0.00630821260629873	0.960070930601714	protein phosphatase slingshot homolog 2	SSH2
DLAgn_00029920	3049.55622843098	0.289922393227542	0.114841251250728	sodium-dependent serotonin transporter	SLC6A4
DLAgn_00029930	597.024203119306	-0.290700299010469	0.0685877907163406	bleomycin hydrolase	BLMH
DLAgn_00029940	43.1878695201844	0.0448701030612194	0.574330546474282	uncharacterized protein loc101466202	-
DLAgn_00029950	97.6560185057607	0.0496442689480374	0.654819836135402	rap1 gtpase-activating protein 2-like	RAP1GAP2
DLAgn_00029960	52.2878194471453	0.0358320259098405	0.761358532270738	von willebrand factor a domain-containing protein 5a-like	VWA5A
DLAgn_00030000	1881.38338371118	0.0476256294634177	0.69819318370087	uncharacterized protein kiaa1737 homolog	-
DLAgn_00030020	2905.17448013547	-0.19008193148724	0.143730995806847	rac-beta serine threonine-protein kinase-like	AKT2
DLAgn_00030030	244.995783488289	-0.0469751153566905	0.701146598083848	probable atp-dependent rna helicase dhx40	DHX40
DLAgn_00030080	225.315980194865	-0.0837867825037582	0.262895559525585	samsn1a protein	SAMSN1A
DLAgn_00030090	408.894116342361	-0.394981443911804	0.0745143175703611	heat shock 70 kda protein 13-like	HSPA13
DLAgn_00030100	2767.93929701465	-0.0303810643393717	0.63086236319959	glycerophosphodiester phosphodiesterase domain-containing protein 5-like	GDPD5
DLAgn_00030110	57.863985300801	0.0861381289615068	0.445439215180177	serpin h1-like	HSP47
DLAgn_00030120	27.1990153413759	-0.0709080565839647	0.491175362420225	retinal guanylyl cyclase 2-like	OLGC-R1
DLAgn_00030130	21308.5227388196	0.0959735440401083	0.419068570085236	tsukushin-like isoform x1	TSKU
DLAgn_00030170	228.440721225668	0.0314833148157633	0.674511568476778	collagenase 3	MMP13
DLAgn_00030180	1427.70157082499	0.0170657193405542	0.852716385099886	transforming growth factor beta regulator 1	TBRG1
DLAgn_00030190	586.035101327939	0.0810725377577944	0.512821807491251	sialate o-acetylesterase	SIAE
DLAgn_00030220	1669.12485458341	0.0176053717360062	0.890095090864343	beta-galactosidase-1-like protein 2-like	GLB1L2
DLAgn_00030230	10.0895923986607	0.0052467566362267	NA	beta-galactosidase-1-like protein 2-like	GLB1L2
DLAgn_00030240	1180.33078610706	0.0839079876886899	0.300372878144965	acetolactate synthase-like protein	ILVBL
DLAgn_00030250	130.97053712225	-0.103499150191834	0.316717713698571	protein fam118b-like	FAM118B
DLAgn_00030260	2250.35375707036	-0.170496857490016	0.172679382241645	signal recognition particle receptor subunit alpha	SRPR
DLAgn_00030270	3396.65176984247	0.389303138120477	0.0320322588166003	cmp-n-acetylneuraminate-beta-galactosamide-alpha- -sialyltransferase 4-like	ST3GAL4
DLAgn_00030280	66.2366807797786	-0.00245889461697548	NA	g protein-activated inward rectifier potassium channel 4	KCNJ5
[truncated: 14,818 more rows]
