# Supplementary material for: Transgenerational exposure to ocean acidification impacts the hepatic transcriptome of European sea bass (Dicentrarchus labrax)
Source: BMC Genomics. 2023 Jun 15;24:331. doi: 10.1186/s12864-023-09353-x (PMC10273735; doi:10.1186/s12864-023-09353-x)
Supplement: Supplementary file 2 — Supplementary Material 2 [file 12864_2023_9353_MOESM2_ESM.xlsx]

## Sheet: DE-genes_acid-vs-control_pv0.01
Additional table 2: This table lists the geneName, base Mean, Log2Foldchange, padj, seq description and ID of all the transcripts exhibiting differential expression between C and A groups (p<0,01)
geneName	seqDescription	baseMean	log2FoldChange	padj	ID
DLAgn_00228920	sperm plasma glycoprotein 120	103.99391648076	-3.31878	3.97615382726848e-09	SPP120
DLAgn_00088520	fibulin-2 isoform 1	96.618000305591	-3.13311	2.82326914923222e-09	FBLN2
DLAgn_00007910	dynein heavy chain axonemal	149.970679494711	-2.95189	1.46079139831267e-05	DNAH8
DLAgn_00005900	phosphoribosyltransferase domain-containing protein 1-like	82.6432391034043	-2.17005	2.34625103512618e-06	PRTFDC1
DLAgn_00104670	microfibril-associated glycoprotein 4-like	5088.91774310949	-1.99476	5.65383570048447e-06	MFAP4
DLAgn_00206120	cysteine and glycine-rich protein 2	40.2732378688115	-1.84583	0.000604558201574627	CSRP2
DLAgn_00092950	6-phosphofructo-2-kinase fructose- -biphosphatase 4	2802.71536112233	-1.81377	0.00455171225604795	PFKFB4
DLAgn_00056710	membrane-spanning 4-domains subfamily a member 8a	38.4210954525343	-1.71308	0.00187922454151183	M4A8A
DLAgn_00251050	protein nlrc3-like	35.776702154589	-1.67665	0.000583357846325932	NLRC3l
DLAgn_00199280	coagulation factor xi-like	786.947470202306	-1.66064	3.48594695861543e-05	F11
DLAgn_00082870	calmodulin-regulated spectrin-associated protein 1	61.3738573051894	-1.64989	0.0044604415806684	CAMSAP1
DLAgn_00117230	hyaluronan and proteoglycan link protein 1-like	26.1237860647324	-1.63702	0.00572767701679087	HAPLN1
DLAgn_00232010	protein nlrc3-like	20.849617997583	-1.63189	0.00212948102985137	NLRC3l
DLAgn_00095890	proto-oncogene tyrosine-protein kinase src-like	76.6529147384409	-1.61254	1.77452461118273e-08	SRC
DLAgn_00032750	---NA---	50.7324144784072	-1.61041	0.00322656180349627	---NA---
DLAgn_00139780	cyclic amp-responsive element-binding protein 3-like protein 1-like	95.3040423619219	-1.60893	0.00194201547290643	CREB3L1
DLAgn_00144890	purine nucleoside phosphorylase-like	31809.0167809916	-1.55567	0.00833431357914774	PNP5B
DLAgn_00216400	poly(ADP-Ribose) Polymerase Family Member 14	29.5980211694975	-1.52334	0.00331548645327099	PARP14
DLAgn_00247450	interleukin-1 receptor type 1 precursor	20.7169369848424	-1.45488	0.000271893038285657	IL1R1
DLAgn_00069810	heme-binding protein 2	2297.15303055926	-1.45077	0.000295270286313551	HEBP2
DLAgn_00242810	regulator of g-protein signaling 1	54.319646386239	-1.42941	0.00349066509289499	RGS1
DLAgn_00005800	solute carrier family 12 member 9-like	298.416893083586	-1.42558	8.63990921584636e-06	SLC12A9
DLAgn_00205870	adrenomedullin 2	2715.00817568635	-1.36755	0.00231703516572136	ADM2A
DLAgn_00055340	protein fam46c	25.1500357917426	-1.32354	0.00333601327003116	FAM46C
DLAgn_00063240	sry (sex determining region y)-box 4	604.669367999878	-1.30923	0.000373473653333498	SOX4
DLAgn_00192150	transcription factor isoform x1	288.57023778592	-1.29977	0.0041635834584663	MAFK
DLAgn_00052160	insulin receptor substrate 2-like	1036.94639281701	-1.2958	0.000773958934552037	IRS2
DLAgn_00006750	atp-binding cassette sub-family b member mitochondrial-like	106.887720670718	-1.26938	6.23181091989203e-08	ABCB8
DLAgn_00223080	protein nlrc3-like	32.166327204018	-1.25139	0.00212948102985137	NLRC3l
DLAgn_00080750	unconventional myosin-xviiib	23.6818098609374	-1.24015	0.0029659653209921	MYO18B
DLAgn_00095790	amiloride-sensitive cation channel 2 a	37.9801094931254	-1.23444	0.00193164979463786	ASIC1B
DLAgn_00211010	heat shock protein 30	60.5279576399339	-1.23308	0.000508710989585692	HSP30
DLAgn_00012020	proline-rich protein 18	13.3746990951333	-1.21929	0.00696490243051993	PRR18
DLAgn_00104680	ankyrin-3-like isoform x1	1723.72933429016	-1.20948	3.3047386042836e-10	ANK3
DLAgn_00252250	protein nlrc3-like	62.5387143780634	-1.17685	0.00975934887676403	NLRC3l
DLAgn_00171620	protein phosphatase regulatory subunit 15b	1222.34314476591	-1.11852	0.0053715633921402	PPP1R15B
DLAgn_00123870	serine threonine-protein phosphatase pp1-gamma catalytic subunit	1426.62371988747	-1.10921	0.00467911389791923	PPP1CC
DLAgn_00201490	transmembrane protein 64	1999.94067177063	-1.05759	0.0012248441579472	TMEM64
DLAgn_00170590	helicase mov10l1 isoform 1	22.6406948688917	-0.96031	0.0088308699724547	MOV10L1
DLAgn_00104700	glucose-6-phosphatase-like isoform 1	41876.0468821301	-0.955505	0.00302158753577141	G6PC2
DLAgn_00027120	transcription factor iiib 90 kda subunit	87.1264970002817	-0.947455	0.000370697843627302	BRF1
DLAgn_00086680	protein phosphatase 1 regulatory subunit 3c	344.416397784678	-0.902146	0.00386381720342397	PPP1R3C
DLAgn_00013930	rpe-retinal g protein-coupled receptor-like	263.332915406384	-0.897949	0.000724046631599777	RGR
DLAgn_00011900	netrin receptor unc5b-like	24.3932864897636	-0.860629	0.00465040724849785	UNC5B
DLAgn_00124440	c2 domain-containing protein at1g53590-like	20689.4051448344	-0.836701	0.00151756590860783	LOC107772084
DLAgn_00146170	transmembrane 4 l6 family member 1-like	143.597402319306	-0.832163	0.00696490243051993	TM4SF1
DLAgn_00024200	uncharacterized protein loc101485855 isoform x1	231.263577747649	-0.817254	0.00695926430279567	loc101485855
DLAgn_00007790	ski-like protein	1323.3163185199	-0.790267	0.00115221994024113	SKIL
DLAgn_00247660	cytoplasmic 1-like	118.731993319262	-0.781874	0.00931239976509823	ACTB
DLAgn_00165500	protein c19orf12 homolog	363.852020137728	-0.764092	0.00720475984363542	CS012
DLAgn_00031730	butyrate response factor 1	6146.8349205758	-0.759796	0.000922068623094344	TISB
DLAgn_00153510	angiomotin-like protein 2	241.803712761105	-0.75603	1.48495097596246e-10	AMOTL2
DLAgn_00067090	platelet-activating factor acetylhydrolase	1080.34258792878	-0.747243	3.19058640215802e-05	PLA2G7
DLAgn_00055860	lysm and peptidoglycan-binding domain-containing protein 1-like	126.905087854278	-0.746292	0.00510817682752939	LYSMD1
DLAgn_00194510	ras-related protein rab-35-like	1236.41784980379	-0.720315	0.000583357846325932	RAB35
DLAgn_00167430	calumenin isoform x1	3290.49183192221	-0.716473	0.00267310156934539	CALU
DLAgn_00126520	protein nlrc3-like	37.4535726367907	-0.705674	0.00255544660811888	NLRC3l
DLAgn_00018160	tetratricopeptide repeat domain 27	1200.4568575233	-0.689987	0.00274750892656345	TTC27
DLAgn_00088690	major facilitator superfamily domain-containing protein 4-b-like	93.1293046420907	-0.688796	0.00906441227357572	MFSD4
DLAgn_00062360	protein btg3-like	616.596901527907	-0.678226	0.0044604415806684	BTG3
DLAgn_00053780	cyclin-y-like protein 1-like	504.622989285124	-0.67594	0.00255544660811888	CCNYL1
DLAgn_00097320	btb poz domain-containing protein kctd6	264.558509671381	-0.670982	0.00784892659365853	KCTD6
DLAgn_00157200	brain protein 44-like protein	4552.33856037697	-0.656904	4.6378881780658e-05	LOC100167201
DLAgn_00140290	cd59 glyco	52019.9551283306	-0.650027	0.00417879685163899	SLURP1L
DLAgn_00109890	ras-gef domain-containing family member 1c	275.65321086245	-0.646849	0.00975934887676403	RASGEF1C
DLAgn_00008540	transcription factor btf3 homolog 4	1658.10049949449	-0.635139	0.00360695102798833	BTF3L4
DLAgn_00148830	actin-like protein 6a-like isoform 1	436.060298842425	-0.603039	0.00151248146813174	ACTL6A
DLAgn_00015680	calmodulin-lysine n-methyltransferase	379.225865944627	-0.601474	0.00416445348029655	CAMKMT
DLAgn_00128300	glycerol-3-phosphate dehydrogenase	42103.3853096111	-0.600133	0.00255544660811888	GPD1B
DLAgn_00198360	membrane progestin receptor alpha	633.649645396839	-0.597958	0.000295270286313551	PAQR7B
DLAgn_00142720	phospholipase a-2-activating protein	818.386667446873	-0.586659	0.00281776521103873	PLAA
DLAgn_00094730	prostamide prostaglandin f synthase-like	241.255003436815	-0.584236	0.00329461508442934	FAM213B
DLAgn_00229130	calumenin isoform x2	393.929367419443	-0.562171	0.00730437034591387	CALU
DLAgn_00151520	secretory carrier-associated membrane protein 4	886.804637820427	-0.561854	0.00414456457988883	SCAMP4
DLAgn_00052310	phosphatidylinositol n-acetylglucosaminyltransferase subunit a	159.24377131186	-0.554086	0.00813666420340563	PIGA
DLAgn_00090730	lysyl oxidase homolog 2-like	112.629436142406	-0.529286	0.00749657312195101	LOXL2B
DLAgn_00165030	g1 s-specific cyclin-d2	4557.00655511747	-0.528218	2.86641024247341e-05	CCND2
DLAgn_00103340	ubiquitin thioesterase zranb1	3745.92970165564	-0.502241	0.0093418078860017	ZRANB1
DLAgn_00010730	sphingosine-1-phosphate lyase 1	2860.05756382601	-0.501297	0.00151248146813174	SGPL1
DLAgn_00101580	protein pelota homolog	893.41038299808	-0.499658	0.00653957664161297	PELO
DLAgn_00056570	rna-binding protein 8a	1016.36033910173	-0.498851	0.00212948102985137	RBM8A
DLAgn_00055560	gap junction beta-6	1060.96518555045	-0.486934	0.00986590027047093	CX30.3
DLAgn_00045110	af4 fmr2 family member 4	1115.65575140933	-0.486364	0.00281776521103873	AFF4
DLAgn_00173200	kelch domain-containing protein 4	153.885561142819	-0.483667	0.00717193818501392	KLHDC4
DLAgn_00233840	ubiquitin-fold modifier-conjugating enzyme 1-like	883.68314557293	-0.475711	0.000553874861877188	UFC1
DLAgn_00016810	uncharacterized protein loc101463937	9504.00710771354	-0.463772	0.00813666420340563	loc101463937
DLAgn_00083440	protein ergic-53	2673.71838351485	-0.444498	0.00047985169895975	LMAN1
DLAgn_00038620	heat shock cognate 70	5638.96229216353	-0.419741	0.000773958934552037	HSP70
DLAgn_00159380	haptoglobin isoform x1	33212.3983534042	-0.410247	0.00216824539436408	HP
DLAgn_00171350	mannose-6-phosphate isomerase	458.152482901868	-0.408649	0.00175494294092299	MPI
DLAgn_00259550	subfamily member 1	524.156158818775	-0.398862	0.00824845067913504	DNAJA1
DLAgn_00177480	nodal modulator 1	2481.25210978482	-0.394033	0.0093418078860017	NOMO2
DLAgn_00062720	palmitoyltransferase zdhhc18-like	415.030313507087	-0.390179	0.0037716655352189	ZDHHC18
DLAgn_00068440	a-kinase anchor protein 7 isoform gamma-like	712.573338102187	-0.378356	7.9612026528252e-05	AKAP7
DLAgn_00147520	ctd small phosphatase-like protein 2-like	845.401910612798	-0.377322	0.00115221994024113	CTDSPL2
DLAgn_00262000	protein transport protein sec23a-like	207.034496776457	-0.372512	0.00809489442828604	SEC23A
DLAgn_00053820	trafficking protein particle complex subunit 10	691.680217909994	-0.363029	0.00523067244210499	TRAPPC10
DLAgn_00156840	adp-dependent glucokinase-like	1161.76997332046	-0.349926	0.00216824539436408	ADPGK
DLAgn_00052650	udp-glucuronic acid decarboxylase 1-like	466.992146200425	-0.34737	0.00736151637087337	UXS1
DLAgn_00146910	dna-binding protein rfx2-like	372.623900032008	-0.334332	0.0087634935794397	RFX2
DLAgn_00012210	endoplasmic reticulum lectin 1-like	680.977717961436	-0.305502	0.00231703516572136	ERLEC1
DLAgn_00166320	protein unc-45 homolog a-like	737.633040679821	-0.292556	0.00854933174955352	UNC45A
DLAgn_00257390	protein transport protein sec23a	497.907795853294	-0.248083	0.00677743684934885	SEC23A
DLAgn_00097720	reactive oxygen species modulator 1-like	1351.26002857312	-0.236868	0.00747398677336615	ROMO1
DLAgn_00071810	estrogen receptor alpha	502.085519700708	-0.236698	0.00975934887676403	ER
DLAgn_00069820	cap-specific mrna (nucleoside-2 -o-)-methyltransferase 1	921.601918438005	-0.234502	0.0080518786458068	FTSJD2
DLAgn_00026690	attractin	2025.40588750201	-0.218178	0.00636029791469067	ATRN
DLAgn_00181940	ah receptor-interacting	1875.40510550529	-0.21328	0.00416445348029655	AIP
DLAgn_00140650	plasminogen activator inhibitor 1 precursor	14.4665352748417	-0.102601	0.00736151637087337	SERPINE1
DLAgn_00124580	voltage-dependent n-type calcium channel subunit alpha-1b-like	127.643844976657	-0.065523	0.00302158753577141	CACNA1B
DLAgn_00097810	phosphoenolpyruvate cytosolic	11482.5084206667	-0.0276319	0.00960827885858719	PCK1
DLAgn_00029420	uncharacterized protein loc641487	175.504771478434	0.00770716	0.0081228915165776	loc641487
DLAgn_00071520	pre-mrna-splicing regulator wtap	1488.01376243854	0.204145	0.0093418078860017	WTAP
DLAgn_00149370	paired amphipathic helix protein sin3b	1626.21358626868	0.238173	0.00986590027047093	SIN3B
DLAgn_00199020	counting factor associated protein d-like	1419.13217382702	0.268771	0.000583357846325932	LOC100332358
DLAgn_00060040	glucosylceramidase isoform x3	578.279963021171	0.318576	0.00231703516572136	GBA
DLAgn_00116750	alcohol dehydrogenase	3932.6586040781	0.343074	0.00787822769033477	AKR1A1
DLAgn_00231370	kalirin-like isoform x1	1375.99205539781	0.344848	0.00636029791469067	KALRNB
DLAgn_00012160	klraq motif containing 1	3011.78359202064	0.347509	6.12727246239635e-06	PPP1R21
DLAgn_00144590	upf0687 protein c20orf27 homolog	544.795337139549	0.356254	0.00310284355960996	C10H20ORF27
DLAgn_00076380	gram domain-containing protein 1c-like	440.445288716408	0.360222	0.00327238419511502	GRAMD1C
DLAgn_00062000	serum paraoxonase arylesterase 2-like	11687.9222200756	0.369117	0.00736151637087337	PON2
DLAgn_00123310	autism susceptibility gene 2 isoform x1	1475.26054877905	0.373748	0.000830216732800286	FBRSL1
DLAgn_00052680	cytoplasmic protein nck2	825.659541728778	0.396877	0.00720475984363542	NCK2
DLAgn_00063180	protein mal2-like	717.527631098817	0.398086	0.000604558201574627	MAL2
DLAgn_00157090	run and fyve domain-containing protein partial	1108.65038656677	0.399692	0.00308627356726708	RUFY2
DLAgn_00015800	calcium calmodulin-dependent protein kinase type ii subunit gamma-like isoform 2	222.300054534866	0.402592	0.0081228915165776	CAMK2G
DLAgn_00266860	e3 ubiquitin-protein ligase rnf130-like	460.283709207071	0.403738	0.00560401952781458	RNF130
DLAgn_00178980	glycerophosphodiester phosphodiesterase 1-like	1479.65393950333	0.407146	0.00780664488931192	GDE1
DLAgn_00081490	heterogeneous nuclear ribonucleoprotein d0-like	697.909785862811	0.408006	0.000295270286313551	HNRNPD
DLAgn_00116690	srr1-like protein	205.699776279327	0.416618	0.00766872114597449	SRRD
DLAgn_00066570	sodium-dependent multivitamin transporter-like	2703.32374507414	0.429909	0.00116611837081896	SLC5A6
DLAgn_00067210	nf-kappa-b inhibitor alpha	1148.91401537995	0.432357	0.00386381720342397	NFKBIAA
DLAgn_00015510	p53 apoptosis effector related to pmp-22	1124.08969918264	0.43342	0.00730437034591387	PERP
DLAgn_00199950	maguk p55 subfamily member 6	910.787682279175	0.44668	0.000295270286313551	MPP6
DLAgn_00208080	tetraspanin-33 isoform x1	839.02047141747	0.449466	0.00772659955574129	TSPAN33
DLAgn_00220300	protein nedd1	908.583447828242	0.453197	0.00160060418709699	NEDD1
DLAgn_00236660	cytokine receptor-like factor 3	530.873318755127	0.461914	0.000794616079524319	CRLF3
DLAgn_00043080	sphingomyelin phosphodiesterase	6207.1047130781	0.464703	0.00231703516572136	SMPD1
DLAgn_00034350	serine arginine-rich splicing factor 1-like	1566.60765561175	0.472299	0.0088308699724547	SRSF1B
DLAgn_00097250	pou class transcription factor 2-like	409.205879698881	0.485603	0.00751541624278593	CL012
DLAgn_00108330	dapper homolog 2	979.28341337929	0.504217	0.00499435174006493	DACT2
DLAgn_00077400	mitochondrial enolase superfamily member 1	507.244210031017	0.507159	0.00231703516572136	ENOSF1
DLAgn_00047340	clip-associating protein 1 isoform x1	1359.33128051563	0.50992	0.000450422931113256	CLASP1
DLAgn_00220280	xaa-pro dipeptidase	278.489230265768	0.513375	0.00310284355960996	PEPD
DLAgn_00212190	xaa-pro dipeptidase	935.794099779109	0.521983	0.0088308699724547	PEPD
DLAgn_00237300	butyrophilin subfamily 2 member a2-like	1035.5191524666	0.52295	0.00975934887676403	LOC103204680
DLAgn_00103150	rpe-retinal g protein-coupled receptor-like	2883.0403844753	0.525283	0.00865437893696735	RGRA
DLAgn_00165610	cryptochrome 1a	678.460952712186	0.538661	0.00653957664161297	CRY1A
DLAgn_00081190	voltage-dependent anion-selective channel protein 2	271.805037212205	0.539019	0.000422185392402698	VDAC3
DLAgn_00155450	xaa-pro dipeptidase	406.989383969723	0.539816	0.00747398677336615	PEPD
DLAgn_00126560	mitochondrial precursor	3419.73858392323	0.541616	0.000137730882609628	AGMAT
DLAgn_00188680	luc7-like protein 3-like	10109.6658311122	0.542628	0.0012248441579472	CROP
DLAgn_00009470	tripartite motif-containing protein 16-like	342.268990738438	0.546278	0.00199064804635772	TRIM16L
DLAgn_00093470	nuak family snf1-like kinase 2-like	3264.13566110192	0.561864	0.000299310018061631	NUAK2
DLAgn_00101160	carnitine o-palmitoyltransferase liver isoform-like isoform 1	616.593573597081	0.567236	0.00536159330690353	CPT1A
DLAgn_00072600	acid sphingomyelinase-like phosphodiesterase 3a	691.065414549812	0.573908	0.000295270286313551	SMPDL3A
DLAgn_00135330	tumor necrosis factor receptor superfamily member 14-like	3385.67645098004	0.58643	0.000181283668497609	TNR14
DLAgn_00223020	protein jagged-1b-like	208.624649586094	0.589668	0.00536159330690353	JAG1A
DLAgn_00093270	protein polybromo-1-like	1617.09768780403	0.611251	0.000123179194040663	PBRM1
DLAgn_00173390	probable d-lactate mitochondrial	392.902566589735	0.613057	0.00201355176134544	LDHD
DLAgn_00043240	superoxide dismutase	8736.51768287605	0.619963	0.000164098291696974	SODC
DLAgn_00152930	ap-1 complex subunit sigma-2 isoform x5	229.880684602232	0.634382	0.000435148375411495	AP1S2
DLAgn_00239500	fc receptor-like protein 5-like	8417.60586607419	0.639322	0.00321297770528208	LOC105923158
DLAgn_00058870	complement c1r subcomponent-like	907.482843859612	0.646703	0.00416445348029655	C1R/C1S
DLAgn_00150470	iodothyronine deiodinase type i	178.261148949329	0.685778	0.00699804705572183	DIO1
DLAgn_00208150	plexin-a4 isoform x2	3743.46616353855	0.690574	0.00860028399994865	PLXNA4
DLAgn_00051950	poliovirus receptor-related protein 4-like	186.557189911093	0.694584	0.00773029685669565	PVRL1
DLAgn_00117860	indoleamine -dioxygenase 2	6581.42925910534	0.695352	0.00396664024193101	IDO2
DLAgn_00133240	transketolase-like	2017.12665208982	0.700875	0.000290581788291436	TKT
DLAgn_00105470	udp-glucuronosyltransferase 2b31-like	794.888033337757	0.704118	0.00199064804635772	UD2A2
DLAgn_00264720	probable g-protein coupled receptor 128-like	885.265619607134	0.718519	0.00635150581312381	GPR128
DLAgn_00006020	laminin subunit alpha-3	108.592784418092	0.719903	0.0012248441579472	LAMA3
DLAgn_00118280	transcobalamin-2 precursor	19452.3742519784	0.734462	0.00116611837081896	TCN2
DLAgn_00189640	sterile alpha motif domain-containing protein 9-like	1062.25101153255	0.737983	0.00270367142438334	SAMD9L
DLAgn_00128570	protein lsm14 homolog b	141.464915075654	0.739079	0.00229028930952514	LSM14B
DLAgn_00053960	sterol 26- mitochondrial-like	3469.59460311635	0.740687	0.000961159821652011	CYP27A1
DLAgn_00027050	apoptogenic protein mitochondrial	1044.72629075445	0.75726	8.53052869621063e-05	APOPT1
DLAgn_00124480	uncharacterized protein c9orf142 homolog	223.293667089159	0.765906	0.000224889723627573	CI142
DLAgn_00042860	multidrug and toxin extrusion protein 1-like	2171.50449799008	0.768219	0.00486838739548165	SLC47A1
DLAgn_00167150	uncharacterized protein loc101158192	288.516318711791	0.778878	2.0621157715839e-07	LOC101158192
DLAgn_00098190	cerebellar degeneration-related protein 2-like	609.926950454555	0.779588	0.000123179194040663	CDR2L
DLAgn_00205670	thioredoxin reductase cytoplasmic	5877.12024344625	0.781526	0.00212948102985137	TXNRD1
DLAgn_00037320	bifunctional atp-dependent dihydroxyacetone kinase fad-amp lyase	2829.81709599919	0.785698	3.62053324646502e-08	DAK
DLAgn_00114440	ribonuclease like 2	29877.4442889315	0.790178	8.53052869621063e-05	RNASEL2
DLAgn_00152760	coiled-coil and c2 domain-containing protein 2a	609.067401578335	0.81401	0.00105954012326895	CC2D2A
DLAgn_00117580	arrestin domain-containing protein 3	8164.62722829392	0.824187	0.00593114606360004	ARRDC3
DLAgn_00015250	glutamate receptor delta-1 subunit-like	430.150824934267	0.834591	0.00647243927306381	GRID1
DLAgn_00148630	deoxyribonuclease-2-beta-like	89.1412451126261	0.835003	0.00467588829992225	DNASE2B
DLAgn_00053970	solute carrier family 15 member 2-like	287.411148572077	0.844332	0.00509483355437571	SLC15A2
DLAgn_00119330	protein fam173a-like	1168.94383782844	0.856385	5.48441829260751e-06	FAM173A
DLAgn_00150480	iodothyronine deiodinase type i	122.737765086252	0.886429	3.82702565018532e-05	DIO1
DLAgn_00072240	bifunctional protein glmu-like	391.067622029344	0.895214	0.0059408954687637	LOC111864557
DLAgn_00051720	cd48 antigen	899.372880549254	0.895354	2.82326914923222e-09	CD58
DLAgn_00195270	transmembrane gamma-carboxyglutamic acid protein 2-like precursor	65.3403671867944	0.903358	0.00461148999016124	PRRG4
DLAgn_00136450	myc box-dependent-interacting protein 1-like	122.684078409634	0.906368	0.00064374825288544	BIN1
DLAgn_00012950	peroxisomal n -acetyl-spermine spermidine oxidase-like	284.005100085327	0.942795	0.00762233554070818	PAOX
DLAgn_00125760	comm domain-containing protein 7	264.766076748636	0.952635	1.30014967645353e-11	COMD7
DLAgn_00031450	frizzled-4-like	223.043104595746	0.980351	0.00302760976088415	FZD4
DLAgn_00144210	---NA---	249.600989559606	1.02193	8.53052869621063e-05	---NA---
DLAgn_00167170	proteoglycan 4-like	373.588032536473	1.03259	0.00104318168636531	LOC111946735
DLAgn_00176430	uncharacterized protein c17orf67 homolog	675.055717314857	1.06764	0.00034937323360726	GM525
DLAgn_00051980	leucine-rich repeat-containing protein 58	1079.54283836227	1.09423	0.00329461508442934	LRRC58
DLAgn_00084780	coronin-1c isoform 2	20.6769581725906	1.10325	0.000450422931113256	CORO1C
DLAgn_00261510	dihydrofolate reductase	41.0599482631824	1.12926	0.00903216206048694	DHFR
DLAgn_00043120	t-cell surface protein tactile-like	896.020057022162	1.15029	0.00118006011217051	PVRL3L
DLAgn_00068900	protein phosphatase 1 regulatory subunit 14c-like	199.421300852502	1.20052	0.00113968095062975	PPP1R14C
DLAgn_00237140	amine sulfotransferase-like	91.6196547880474	1.21809	0.000424096245278231	SULT3ST3
DLAgn_00153570	rootletin isoform x1	74.1646319863011	1.27802	0.00212948102985137	CROCC
DLAgn_00147790	potassium voltage-gated channel subfamily v member 2-like	58.8631075174405	1.31546	1.30014967645353e-11	KCNV2A
DLAgn_00136860	aldehyde oxidase-like	6169.6420150754	1.32267	2.02634744015032e-05	AOX
DLAgn_00222720	bmp-binding endothelial regulator	128.404184086989	1.32393	0.00696490243051993	BMPER
DLAgn_00188690	---NA---	378.385921610771	1.33961	1.72833027679905e-06	---NA---
DLAgn_00171580	si:dkey- protein	53.6892737477059	1.42935	0.00248118526603606	si:dkey- protein
DLAgn_00262220	type-2 ice-structuring	87.0986905083795	1.49647	6.85511104828635e-06	LOC112156131
DLAgn_00150160	selectin p (granule membrane protein antigen cd62)	37.2068254641419	1.58726	0.000564526946129587	SELP
DLAgn_00255880	deoxyribonucleoside 5 -monophosphate n-glycosidase-like	113.707514283859	1.6087	0.0015435453840141	DNPH1
DLAgn_00180030	reverse transcriptase-like protein	14.8619840638963	1.65085	0.0088442995166041	YO84
DLAgn_00145860	complement factor h-like	43.263310297513	1.66146	0.00636029791469067	CFHR4
DLAgn_00222390	aminoacyl trna synthase complex-interacting multifunctional protein 1-like	102.532200256409	1.67522	2.79809230190069e-05	AIMP1
DLAgn_00239470	fc receptor-like protein 5-like	1266.31466242192	1.68578	5.43420138864941e-13	LOC105923158
DLAgn_00006910	parathyroid hormone parathyroid hormone-related peptide receptor-like	597.941850344068	1.68765	0.00211353960712297	PTH1R
DLAgn_00002450	fggy carbohydrate kinase domain-containing	781.761761830824	1.6939	0.00105954012326895	FGGY
DLAgn_00266210	protein nlrc3-like	147.734480852562	1.73239	0.0013552013334991	NLRC3l
DLAgn_00155440	thrombospondin type-1 domain-containing protein 4	98.7477034396051	1.8064	0.00417879685163899	THSD4
DLAgn_00093300	guanylyl cyclase-activating protein 1-like	231.574296996217	1.96533	0.00174667653370723	GUCA1A
DLAgn_00037350	type-2 ice-structuring	366.23758047721	2.14021	0.0074918442566452	LOC112156131
DLAgn_00222560	gtpase imap family member 8- partial	28.3654084192538	2.48334	0.00536766649331177	GIMAP8
DLAgn_00185450	kallikrein-8 precursor	141.234650910801	2.52558	0.00363875161883465	KLK6
DLAgn_00082400	noelin-like isoform 1	131.414329638098	2.57461	0.0093418078860017	OLFM1
DLAgn_00265290	docking protein 2	203.248535795686	2.80575	0.00427839389033619	DOK1
DLAgn_00110850	neuropeptide y receptor type 2-like	29.1816152127377	2.91935	0.000137924061942654	NPY7R
DLAgn_00246100	n-lysine methyltransferase setd8-like	25.1114333771615	3.25437	0.000504751634303746	SETD8
DLAgn_00253960	gtpase imap family member 8- partial	23.0075978933139	3.66172	3.55560783818843e-07	GIMAP8
DLAgn_00167160	unnamed protein product [Tetraodon nigroviridis]	60.0315917491419	3.8424	4.1358970727231e-11	---NA---
DLAgn_00257660	plexin-c1	85.8887914310623	3.88139	0.00212948102985137	PLXNC1
