# Supplementary material for: Transgenerational exposure to ocean acidification impacts the hepatic transcriptome of European sea bass (Dicentrarchus labrax)
Source: BMC Genomics. 2023 Jun 15;24:331. doi: 10.1186/s12864-023-09353-x (PMC10273735; doi:10.1186/s12864-023-09353-x)
Supplement: Supplementary file 3 — Supplementary Material 3 [file 12864_2023_9353_MOESM3_ESM.xlsx]

## Sheet: comp liver & olf
Additional table 3: This table lists the geneName, ID, seq description, the base mean and the LOG2 fold change of transcripts differentially expressed (p<0,01) between C and A groups both in the liver (dark grey) and olfactory epithelium (light grey). The column entitled "Comparison" indicates if the transcripts are regulated in the same or opposite (opp) way in the two tissues.
geneName	ID	seqDescription	mean LIVER	log2 FC LIVER	mean OLFACTORY	Log2 FC OLFACTORY	Comparison
DLAgn_00056710	M4A8A	membrane-spanning 4-domains subfamily a member 8a	38.4210954525343	-1.71308	7796.35	-0.489009	SAME
DLAgn_00055340	FAM46C	protein fam46c	25.1500357917426	-1.32354	158.213	-0.63709	SAME
DLAgn_00052160	IRS2	insulin receptor substrate 2-like	1036.94639281701	-1.2958	869.316	-0.366278	SAME
DLAgn_00006750	ABCB8	atp-binding cassette sub-family b member mitochondrial-like	106.887720670718	-1.26938	626.473	-0.945584	SAME
DLAgn_00080750	MYO18B	unconventional myosin-xviiib	23.6818098609374	-1.24015	46.3835	-1.54137	SAME
DLAgn_00012020	PRR18	proline-rich protein 18	13.3746990951333	-1.21929	284.438	-0.629483	SAME
DLAgn_00123870	PPP1CC	serine threonine-protein phosphatase pp1-gamma catalytic subunit	1426.62371988747	-1.10921	4121.51	-0.299175	SAME
DLAgn_00086680	PPP1R3C	protein phosphatase 1 regulatory subunit 3c	344.416397784678	-0.902146	141.946	-1.6374	SAME
DLAgn_00247660	ACTB	cytoplasmic 1-like	118.731993319262	-0.781874	29313	-1.09705	SAME
DLAgn_00088690	MFSD4	major facilitator superfamily domain-containing protein 4-b-like	93.1293046420907	-0.688796	1234.51	-0.457313	SAME
DLAgn_00148830	ACTL6A	actin-like protein 6a-like isoform 1	436.060298842425	-0.603039	2730.09	-0.745254	SAME
DLAgn_00128300	GPD1B	glycerol-3-phosphate dehydrogenase	42103.3853096111	-0.600133	1673.13	-0.674104	SAME
DLAgn_00142720	PLAA	phospholipase a-2-activating protein	818.386667446873	-0.586659	2047.09	-0.886585	SAME
DLAgn_00229130	CALU	calumenin isoform x2	393.929367419443	-0.562171	5350.24	-0.675119	SAME
DLAgn_00052310	PIGA	phosphatidylinositol n-acetylglucosaminyltransferase subunit a	159.24377131186	-0.554086	901.684	-0.798445	SAME
DLAgn_00090730	LOXL2B	lysyl oxidase homolog 2-like	112.629436142406	-0.529286	383.716	-0.78932	SAME
DLAgn_00103340	ZRANB1	ubiquitin thioesterase zranb1	3745.92970165564	-0.502241	3755.12	-0.599383	SAME
DLAgn_00101580	PELO	protein pelota homolog	893.41038299808	-0.499658	2245.09	-0.560379	SAME
DLAgn_00083440	LMAN1	protein ergic-53	2673.71838351485	-0.444498	1385.79	-0.517627	SAME
DLAgn_00038620	HSP70	heat shock cognate 70	5638.96229216353	-0.419741	6808.93	-1.29755	SAME
DLAgn_00177480	NOMO2	nodal modulator 1	2481.25210978482	-0.394033	5311.02	-0.292185	SAME
DLAgn_00147520	CTDSPL2	ctd small phosphatase-like protein 2-like	845.401910612798	-0.377322	1693.09	-0.728558	SAME
DLAgn_00262000	SEC23A	protein transport protein sec23a-like	207.034496776457	-0.372512	404.759	-0.681289	SAME
DLAgn_00053820	TRAPPC10	trafficking protein particle complex subunit 10	691.680217909994	-0.363029	1497.65	-0.392572	SAME
DLAgn_00052650	UXS1	udp-glucuronic acid decarboxylase 1-like	466.992146200425	-0.34737	1037.3	-0.276474	SAME
DLAgn_00257390	SEC23A	protein transport protein sec23a	497.907795853294	-0.248083	668.61	-0.969825	SAME
DLAgn_00097720	ROMO1	reactive oxygen species modulator 1-like	1351.26002857312	-0.236868	2856.43	-1.12352	SAME
DLAgn_00069820	FTSJD2	cap-specific mrna (nucleoside-2 -o-)-methyltransferase 1	921.601918438005	-0.234502	2022.51	-0.201922	SAME
DLAgn_00181940	AIP	ah receptor-interacting	1875.40510550529	-0.21328	2184.62	-0.63966	SAME
DLAgn_00140650	SERPINE1	plasminogen activator inhibitor 1 precursor	14.4665352748417	-0.102601	86.5288	-1.62225	SAME
DLAgn_00012160	PPP1R21	klraq motif containing 1	3011.78359202064	0.347509	2086.97	0.490282	SAME
DLAgn_00123310	FBRSL1	autism susceptibility gene 2 isoform x1	1475.26054877905	0.373748	1427.89	0.389158	SAME
DLAgn_00157090	RUFY2	run and fyve domain-containing protein partial	1108.65038656677	0.399692	4273.39	1.00747	SAME
DLAgn_00015800	CAMK2G	calcium calmodulin-dependent protein kinase type ii subunit gamma-like isoform 2	222.300054534866	0.402592	2784.09	1.11186	SAME
DLAgn_00081490	HNRNPD	heterogeneous nuclear ribonucleoprotein d0-like	697.909785862811	0.408006	2194.34	0.957261	SAME
DLAgn_00066570	SLC5A6	sodium-dependent multivitamin transporter-like	2703.32374507414	0.429909	729.868	1.30171	SAME
DLAgn_00188680	CROP	luc7-like protein 3-like	10109.6658311122	0.542628	7985.17	0.6788	SAME
DLAgn_00009470	TRIM16L	tripartite motif-containing protein 16-like	342.268990738438	0.546278	348.887	0.671496	SAME
DLAgn_00101160	CPT1A	carnitine o-palmitoyltransferase liver isoform-like isoform 1	616.593573597081	0.567236	2847.94	0.383497	SAME
DLAgn_00093270	PBRM1	protein polybromo-1-like	1617.09768780403	0.611251	2873.51	0.475779	SAME
DLAgn_00152930	AP1S2	ap-1 complex subunit sigma-2 isoform x5	229.880684602232	0.634382	97.3472	0.933212	SAME
DLAgn_00208150	PLXNA4	plexin-a4 isoform x2	3743.46616353855	0.690574	853.96	0.526047	SAME
DLAgn_00051950	PVRL1	poliovirus receptor-related protein 4-like	186.557189911093	0.694584	566.182	1.54411	SAME
DLAgn_00006020	LAMA3	laminin subunit alpha-3	108.592784418092	0.719903	2479.68	0.599459	SAME
DLAgn_00189640	SAMD9L	sterile alpha motif domain-containing protein 9-like	1062.25101153255	0.737983	677.023	2.51652	SAME
DLAgn_00098190	CDR2L	cerebellar degeneration-related protein 2-like	609.926950454555	0.779588	281.35	0.981605	SAME
DLAgn_00152760	CC2D2A	coiled-coil and c2 domain-containing protein 2a	609.067401578335	0.81401	1371.67	0.90066	SAME
DLAgn_00051720	CD58	cd48 antigen	899.372880549254	0.895354	961.892	2.03116	SAME
DLAgn_00144210	---NA---	---NA---	249.600989559606	1.02193	322.948	1.28832	SAME
DLAgn_00153570	CROCC	rootletin isoform x1	74.1646319863011	1.27802	2358.32	0.501163	SAME
DLAgn_00188690	---NA---	---NA---	378.385921610771	1.33961	14.3006	1.55088	SAME
DLAgn_00171580	si:dkey- protein	si:dkey- protein	53.6892737477059	1.42935	216.757	1.41513	SAME
DLAgn_00180030	YO84	reverse transcriptase-like protein	14.8619840638963	1.65085	29.2197	3.01865	SAME
DLAgn_00145860	CFHR4	complement factor h-like	43.263310297513	1.66146	5.08834	2.96314	SAME
DLAgn_00006910	PTH1R	parathyroid hormone parathyroid hormone-related peptide receptor-like	597.941850344068	1.68765	74.0086	2.33016	SAME
DLAgn_00246100	SETD8	n-lysine methyltransferase setd8-like	25.1114333771615	3.25437	41.0896	5.2809	SAME
DLAgn_00253960	GIMAP8	gtpase imap family member 8- partial	23.0075978933139	3.66172	20.3056	3.64747	SAME
DLAgn_00082870	CAMSAP1	calmodulin-regulated spectrin-associated protein 1	61.3738573051894	-1.64989	2520.96	0.488909	OPP
DLAgn_00247450	IL1R1	interleukin-1 receptor type 1 precursor	20.7169369848424	-1.45488	207.083	1.99052	OPP
DLAgn_00104680	ANK3	ankyrin-3-like isoform x1	1723.72933429016	-1.20948	3423.82	0.97977	OPP
DLAgn_00015680	CAMKMT	calmodulin-lysine n-methyltransferase	379.225865944627	-0.601474	215.257	1.32549	OPP
DLAgn_00165030	CCND2	g1 s-specific cyclin-d2	4557.00655511747	-0.528218	3989.81	1.27001	OPP
DLAgn_00045110	AFF4	af4 fmr2 family member 4	1115.65575140933	-0.486364	1764.05	1.19841	OPP
DLAgn_00159380	HP	haptoglobin isoform x1	33212.3983534042	-0.410247	63.7295	1.52124	OPP
DLAgn_00259550	DNAJA1	subfamily member 1	524.156158818775	-0.398862	244.077	0.598662	OPP
DLAgn_00068440	AKAP7	a-kinase anchor protein 7 isoform gamma-like	712.573338102187	-0.378356	506.33	0.945676	OPP
DLAgn_00156840	ADPGK	adp-dependent glucokinase-like	1161.76997332046	-0.349926	3743.68	0.405468	OPP
DLAgn_00124580	CACNA1B	voltage-dependent n-type calcium channel subunit alpha-1b-like	127.643844976657	-0.065523	1203.58	2.93821	OPP
DLAgn_00199020	LOC100332358	counting factor associated protein d-like	1419.13217382702	0.268771	4692.96	-0.86625	OPP
DLAgn_00060040	GBA	glucosylceramidase isoform x3	578.279963021171	0.318576	494.71	-0.673351	OPP
DLAgn_00178980	GDE1	glycerophosphodiester phosphodiesterase 1-like	1479.65393950333	0.407146	815.217	-0.360433	OPP
DLAgn_00067210	NFKBIAA	nf-kappa-b inhibitor alpha	1148.91401537995	0.432357	4896.57	-0.683376	OPP
DLAgn_00015510	PERP	p53 apoptosis effector related to pmp-22	1124.08969918264	0.43342	3958.63	-0.312393	OPP
DLAgn_00199950	MPP6	maguk p55 subfamily member 6	910.787682279175	0.44668	395.743	-0.514792	OPP
DLAgn_00220300	NEDD1	protein nedd1	908.583447828242	0.453197	846.674	-0.785873	OPP
DLAgn_00043080	SMPD1	sphingomyelin phosphodiesterase	6207.1047130781	0.464703	1547.05	-0.401066	OPP
DLAgn_00097250	CL012	pou class transcription factor 2-like	409.205879698881	0.485603	5069.75	-0.521117	OPP
DLAgn_00108330	DACT2	dapper homolog 2	979.28341337929	0.504217	165.295	-0.549817	OPP
DLAgn_00077400	ENOSF1	mitochondrial enolase superfamily member 1	507.244210031017	0.507159	891.113	-0.784962	OPP
DLAgn_00220280	PEPD	xaa-pro dipeptidase	278.489230265768	0.513375	381.931	-0.729341	OPP
DLAgn_00081190	VDAC3	voltage-dependent anion-selective channel protein 2	271.805037212205	0.539019	6721.97	-0.766349	OPP
DLAgn_00126560	AGMAT	mitochondrial precursor	3419.73858392323	0.541616	143.849	-0.70159	OPP
DLAgn_00223020	JAG1A	protein jagged-1b-like	208.624649586094	0.589668	1285.03	-0.758425	OPP
DLAgn_00133240	TKT	transketolase-like	2017.12665208982	0.700875	127.635	-1.3393	OPP
DLAgn_00118280	TCN2	transcobalamin-2 precursor	19452.3742519784	0.734462	3171.48	-0.828337	OPP
DLAgn_00053960	CYP27A1	sterol 26- mitochondrial-like	3469.59460311635	0.740687	1705.79	-0.89704	OPP
DLAgn_00027050	APOPT1	apoptogenic protein mitochondrial	1044.72629075445	0.75726	840.716	-0.635941	OPP
DLAgn_00167150	LOC101158192	uncharacterized protein loc101158192	288.516318711791	0.778878	480.087	-0.378004	OPP
DLAgn_00195270	PRRG4	transmembrane gamma-carboxyglutamic acid protein 2-like precursor	65.3403671867944	0.903358	1076.37	-1.05278	OPP
DLAgn_00167170	LOC111946735	proteoglycan 4-like	373.588032536473	1.03259	2576.19	-0.94546	OPP
