# Supplementary material for: Transgenerational exposure to ocean acidification impacts the hepatic transcriptome of European sea bass (Dicentrarchus labrax)
Source: BMC Genomics. 2023 Jun 15;24:331. doi: 10.1186/s12864-023-09353-x (PMC10273735; doi:10.1186/s12864-023-09353-x)
Supplement: Supplementary file 4 — Supplementary Material 4 [file 12864_2023_9353_MOESM4_ESM.xlsx]

## Sheet: Genes dif. exp. between days
Additional table 4: This table lists the geneName, base Mean, Log2Foldchange, padj, seq description and ID of transcripts differentially expressed between the two sampling days (p<0,01).
geneName	baseMean	log2FoldChange	padj	seqDescription	ID
DLAgn_00012160	3011.78359202064	-0.25583014224456	0.00809574418443094	klraq motif containing 1	PPP1R21
DLAgn_00015800	222.300054534866	-0.488281667820388	0.00603565932259554	calcium calmodulin-dependent protein kinase type ii subunit gamma-like isoform 2	-
DLAgn_00018540	669.199708997313	0.297513942884397	0.00480032265672168	mitogen-activated protein kinase kinase kinase 7-like	MAP3K7
DLAgn_00046470	748.682833958557	-2.06820837079744	0.00962467783451596	ubiquitin carboxyl-terminal hydrolase 2-like	USP2A
DLAgn_00047340	1359.33128051563	-0.457742820276197	0.00988137741911302	clip-associating protein 1 isoform x1	CLASP1
DLAgn_00081720	408.002259213462	-0.565658814374946	0.00809574418443094	proteinase-activated receptor 1-like	F2R
DLAgn_00081990	11865.2893141898	-0.690073668377299	0.000440373589876922	phosphatidylinositol 3-kinase regulatory subunit alpha isoform 1	PIK3R1
DLAgn_00141810	65.6568254731634	-1.02454155067242	0.000440373589876922	traf-interacting protein with fha domain-containing protein a-like	TIFA
DLAgn_00165030	4557.00655511747	0.442843458422633	0.00382378567493474	g1 s-specific cyclin-d2	CCND2
DLAgn_00184910	61.597269648457	-0.75649720222697	0.00382378567493474	lrr and pyd domains-containing protein 3-like	CASP
DLAgn_00185190	206.577205655603	0.56961876592491	0.000440373589876922	dynein light chain axonemal	DNAL4
DLAgn_00193700	363.921242846863	0.723305709500161	0.00962467783451596	alpha- -sialyltransferase 8f-like	ST8SIA6
DLAgn_00206010	293.846226748689	-0.809562146788989	0.0021508259755419	cytidine monophosphate-n-acetylneuraminic acid hydroxylase-like	CMAH
DLAgn_00215300	526.323871964759	0.462151991311697	0.000694003738729694	protein prune homolog	PRUNE
DLAgn_00225060	986.6235017816	-3.39776213548267	5.06492744527718e-06	g-type lysozyme	-
DLAgn_00233410	343.066616847129	5.63959891786044	0.000440373589876922	sterile alpha motif domain containing 9	SAMD9
DLAgn_00247450	20.7169369848424	1.28384118816034	0.00809574418443094	interleukin-1 receptor type 1 precursor	IL1R1
DLAgn_00261460	290.691951939813	0.509605563082947	0.00407829785888837	protein prune homolog	PRUNE
DLAgn_00261720	23.8400419190623	2.80405178167648	0.000468619490098606	sterile alpha motif domain-containing protein 9-like	SAMD9L
DLAgn_00262890	2273.99732438674	1.25157700824424	2.32946585609252e-05	biotinidase precursor	BTD
